# Supplementary material for: Bis(dimethyl­ammonium) 2,2′-(1,3,6,8-tetra­oxo-2,7-diaza­pyrene-2,7-di­yl)diacetate
Source: Acta Crystallogr Sect E Struct Rep Online. 2011 Jul 9;67(Pt 8):o1971. doi: 10.1107/S1600536811026511 (PMC3213430; doi:10.1107/S1600536811026511)
Supplement: Supplementary file 1 [file e-67-o1971-sup1.cif]

##############################################################################
#                                                                            #
# This CIF contains the data in a paper accepted for publication in          #
# Acta Crystallographica Section E. It conforms to the requirements of       #
# Notes for Authors for Acta Crystallographica Section E, and has been       #
# peer reviewed under the auspices of the IUCr Commission on Journals.       #
#                                                                            #
# Full details of the Crystallographic Information File format               #
# are given in the paper "The Crystallographic Information File (CIF):       #
# a New Standard Archive File for Crystallography" by S. R. Hall, F. H.      #
# Allen and I. D. Brown [Acta Cryst. (1991), A47, 655-685].                  #
#                                                                            #
# The current version of the core CIF dictionary is obtainable from          #
# ftp://ftp.iucr.org/pub/cif_core.dic.                                       #
#                                                                            #
# Software is freely available for graphical display of the structure(s)     #
# in this CIF. For information consult the CIF software page                 #
# http://www.iucr.org/resources/cif/software.                                #
#                                                                            #
# This file may be used for bona fide research purposes within the           #
# scientific community so long as proper attribution is given to the journal # 
# article from which it was obtained.                                        #
#                                                                            #
##############################################################################
data_I
_audit_creation_method     SHELXL-97
_chemical_name_systematic
;
Bis(dimethylammonium) 2,2'-(1,3,6,8-tetraoxo-2,7-diazapyrene-2,7-diyl)diacetate
;
_chemical_name_common     ?
_chemical_formula_moiety     '2(C2 H8 N +), C18 H8 N2 O8 2-'
_chemical_formula_sum     'C22 H24 N4 O8'
_chemical_formula_iupac     '2C2 H8 N +, C18 H8 N2 O8 2-'
_chemical_formula_weight     472.45
_chemical_melting_point     ?
_symmetry_cell_setting     triclinic
_symmetry_space_group_name_H-M     'P -1'
_symmetry_space_group_name_Hall     '-P 1'
loop_
    _symmetry_equiv_pos_as_xyz
    'x, y, z'
    '-x, -y, -z'
_cell_length_a     4.812(3)
_cell_length_b     8.901(5)
_cell_length_c     12.640(7)
_cell_angle_alpha     92.361(9)
_cell_angle_beta     91.512(6)
_cell_angle_gamma     99.789(9)
_cell_volume     532.7(5)
_cell_formula_units_Z     1
_cell_measurement_reflns_used     1620
_cell_measurement_theta_min     2.32
_cell_measurement_theta_max     27.49
_cell_measurement_temperature     298(2)
_exptl_crystal_description     prism
_exptl_crystal_colour     colorless
_exptl_crystal_size_max     0.2
_exptl_crystal_size_mid     0.2
_exptl_crystal_size_min     0.2
_exptl_crystal_density_diffrn     1.473
_exptl_crystal_density_meas     ?
_exptl_crystal_density_method     'not measured'
_exptl_crystal_F_000     248
_exptl_absorpt_coefficient_mu     0.114
_exptl_absorpt_correction_type     multi-scan
_exptl_absorpt_process_details     '(CrystalClear; Rigaku/MSC, 2008)'
_exptl_absorpt_correction_T_min     0.976
_exptl_absorpt_correction_T_max     0.983
_exptl_special_details
;
;
_diffrn_ambient_temperature     298(2)
_diffrn_radiation_type     MoK\a
_diffrn_radiation_wavelength     0.71073
_diffrn_radiation_source     'fine-focus sealed tube'
_diffrn_radiation_monochromator     'Confocal'
_diffrn_measurement_device_type     'Rigaku Saturn724+'
_diffrn_measurement_method     \w
_diffrn_detector_area_resol_mean     28.57
_diffrn_reflns_number     4207
_diffrn_reflns_av_R_equivalents     0.0179
_diffrn_reflns_av_sigmaI/netI     0.0319
_diffrn_reflns_theta_min     2.89
_diffrn_reflns_theta_max     27.49
_diffrn_reflns_theta_full     26.00
_diffrn_measured_fraction_theta_max     0.936
_diffrn_measured_fraction_theta_full     0.948
_diffrn_reflns_limit_h_min     -6
_diffrn_reflns_limit_h_max     6
_diffrn_reflns_limit_k_min     -11
_diffrn_reflns_limit_k_max     11
_diffrn_reflns_limit_l_min     -16
_diffrn_reflns_limit_l_max     16
_diffrn_standards_number     2298
_diffrn_standards_interval_count     0
_diffrn_standards_interval_time     0
_diffrn_standards_decay_%     0
_refine_special_details
;
 Refinement of F^2^ against ALL reflections.  The weighted R-factor wR and
 goodness of fit S are based on F^2^, conventional R-factors R are based
 on F, with F set to zero for negative F^2^. The threshold expression of
 F^2^ > 2sigma(F^2^) is used only for calculating R-factors(gt) etc. and is
 not relevant to the choice of reflections for refinement.  R-factors based
 on F^2^ are statistically about twice as large as those based on F, and R-
 factors based on ALL data will be even larger.
;
_reflns_number_total     2298
_reflns_number_gt     1969
_reflns_threshold_expression     I>2sigma(I)
_refine_ls_structure_factor_coef     Fsqd
_refine_ls_matrix_type     full
_refine_ls_R_factor_all     0.0441
_refine_ls_R_factor_gt     0.0395
_refine_ls_wR_factor_gt     0.1102
_refine_ls_wR_factor_ref     0.1138
_refine_ls_goodness_of_fit_ref     1.039
_refine_ls_restrained_S_all     1.039
_refine_ls_number_reflns     2298
_refine_ls_number_parameters     202
_refine_ls_number_restraints     0
_refine_ls_hydrogen_treatment     refall
_refine_ls_weighting_scheme     calc
_refine_ls_weighting_details
         'calc w=1/[\s^2^(Fo^2^)+(0.0690P)^2^+0.1260P] where P=(Fo^2^+2Fc^2^)/3'
_atom_sites_solution_hydrogens     geom
_atom_sites_solution_primary     direct
_atom_sites_solution_secondary     difmap
_refine_ls_shift/su_max     0.000
_refine_ls_shift/su_mean     0.000
_refine_diff_density_max     0.504
_refine_diff_density_min     -0.225
_refine_ls_extinction_method     none
_refine_ls_extinction_coef     ?
loop_
    _atom_type_symbol
    _atom_type_description
    _atom_type_scat_dispersion_real
    _atom_type_scat_dispersion_imag
    _atom_type_scat_source
    'C' 'C' 0.0033 0.0016
                         'International Tables Vol C Tables 4.2.6.8 and 6.1.1.4'
    'H' 'H' 0.0000 0.0000
                         'International Tables Vol C Tables 4.2.6.8 and 6.1.1.4'
    'N' 'N' 0.0061 0.0033
                         'International Tables Vol C Tables 4.2.6.8 and 6.1.1.4'
    'O' 'O' 0.0106 0.0060
                         'International Tables Vol C Tables 4.2.6.8 and 6.1.1.4'
_computing_data_collection     'CrystalClear (Rigaku/MSC, 2008)'
_computing_cell_refinement     'CrystalClear (Rigaku/MSC, 2008)'
_computing_data_reduction     'CrystalClear (Rigaku/MSC, 2008)'
_computing_structure_solution     'SHELXS97 (Sheldrick, 2008)'
_computing_structure_refinement     'SHELXL97 (Sheldrick, 2008)'
_computing_molecular_graphics     'SHELXTL (Sheldrick, 2008)'
_computing_publication_material     'SHELXL97 (Sheldrick, 2008)'
loop_
    _atom_site_type_symbol
    _atom_site_label
    _atom_site_fract_x
    _atom_site_fract_y
    _atom_site_fract_z
    _atom_site_U_iso_or_equiv
    _atom_site_adp_type
    _atom_site_calc_flag
    _atom_site_refinement_flags
    _atom_site_occupancy
    _atom_site_symmetry_multiplicity
    _atom_site_disorder_assembly
    _atom_site_disorder_group
    O O1 0.4577(2) 0.61234(11) 0.08100(7) 0.0248(3) Uani d . 1 1 . .
    O O2 0.1971(2) 0.79037(11) 0.12376(7) 0.0252(3) Uani d . 1 1 . .
    O O3 0.63240(19) 1.06673(10) 0.27584(7) 0.0179(2) Uani d . 1 1 . .
    O O4 -0.2062(2) 1.40383(10) 0.63370(7) 0.0207(2) Uani d . 1 1 . .
    N N1 0.4256(2) 0.83103(11) 0.32377(7) 0.0136(2) Uani d . 1 1 . .
    N N2 -0.0973(3) 0.68928(13) -0.06090(8) 0.0204(3) Uani d . 1 1 . .
    H H5 0.030(4) 0.711(2) 0.0042(15) 0.038(5) Uiso d . 1 1 . .
    H H6 -0.248(5) 0.615(2) -0.0421(16) 0.046(6) Uiso d . 1 1 . .
    C C1 0.3916(3) 0.71603(14) 0.14037(9) 0.0180(3) Uani d . 1 1 . .
    C C2 0.5758(3) 0.75754(15) 0.24241(9) 0.0160(3) Uani d . 1 1 . .
    H H1 0.736(4) 0.827(2) 0.2294(13) 0.029(4) Uiso d . 1 1 . .
    H H2 0.634(3) 0.6701(19) 0.2725(12) 0.022(4) Uiso d . 1 1 . .
    C C3 0.4599(2) 0.99015(14) 0.32887(9) 0.0136(3) Uani d . 1 1 . .
    C C4 0.2780(3) 1.06025(13) 0.40288(9) 0.0130(3) Uani d . 1 1 . .
    C C5 0.2994(3) 1.21692(14) 0.41186(9) 0.0151(3) Uani d . 1 1 . .
    H H3 0.429(4) 1.2802(18) 0.3699(13) 0.023(4) Uiso d . 1 1 . .
    C C6 0.1307(3) 1.28406(14) 0.48269(9) 0.0159(3) Uani d . 1 1 . .
    H H4 0.150(3) 1.3937(19) 0.4859(12) 0.023(4) Uiso d . 1 1 . .
    C C7 -0.0576(3) 1.19431(13) 0.54381(9) 0.0131(3) Uani d . 1 1 . .
    C C8 -0.2309(3) 1.26571(14) 0.62007(9) 0.0147(3) Uani d . 1 1 . .
    C C9 0.0849(2) 0.96643(13) 0.46443(8) 0.0121(3) Uani d . 1 1 . .
    C C10 0.0565(3) 0.62531(17) -0.14666(11) 0.0257(3) Uani d . 1 1 . .
    H H7 -0.077(4) 0.587(2) -0.2030(15) 0.034(5) Uiso d . 1 1 . .
    H H8 0.156(4) 0.544(2) -0.1197(13) 0.030(4) Uiso d . 1 1 . .
    H H9 0.190(4) 0.711(2) -0.1699(15) 0.042(5) Uiso d . 1 1 . .
    C C11 -0.1980(4) 0.83071(19) -0.09026(12) 0.0301(3) Uani d . 1 1 . .
    H H12 -0.038(4) 0.910(2) -0.1036(14) 0.033(5) Uiso d . 1 1 . .
    H H11 -0.315(4) 0.804(2) -0.1546(17) 0.046(5) Uiso d . 1 1 . .
    H H10 -0.309(4) 0.866(2) -0.0336(16) 0.042(5) Uiso d . 1 1 . .
loop_
    _atom_site_aniso_label
    _atom_site_aniso_U_11
    _atom_site_aniso_U_22
    _atom_site_aniso_U_33
    _atom_site_aniso_U_12
    _atom_site_aniso_U_13
    _atom_site_aniso_U_23
    O1 0.0250(5) 0.0264(5) 0.0221(5) 0.0038(4) 0.0058(4) -0.0082(4)
    O2 0.0258(5) 0.0310(6) 0.0201(5) 0.0102(4) -0.0030(4) -0.0031(4)
    O3 0.0183(5) 0.0194(5) 0.0164(4) 0.0034(4) 0.0055(3) 0.0028(3)
    O4 0.0297(5) 0.0129(4) 0.0205(4) 0.0063(4) 0.0062(4) -0.0011(3)
    N1 0.0163(5) 0.0152(5) 0.0102(5) 0.0054(4) 0.0016(4) -0.0011(4)
    N2 0.0210(6) 0.0233(6) 0.0165(5) 0.0028(5) -0.0013(4) 0.0024(4)
    C1 0.0181(6) 0.0202(6) 0.0150(6) 0.0012(5) 0.0045(5) -0.0003(4)
    C2 0.0177(6) 0.0174(6) 0.0144(5) 0.0071(5) 0.0042(5) -0.0015(4)
    C3 0.0144(6) 0.0165(6) 0.0103(5) 0.0043(5) -0.0016(4) 0.0008(4)
    C4 0.0144(6) 0.0155(6) 0.0098(5) 0.0044(5) -0.0002(4) 0.0005(4)
    C5 0.0161(6) 0.0153(6) 0.0137(5) 0.0018(5) 0.0018(4) 0.0028(4)
    C6 0.0202(6) 0.0120(6) 0.0158(6) 0.0039(5) 0.0004(5) 0.0004(4)
    C7 0.0153(6) 0.0139(6) 0.0108(5) 0.0045(5) -0.0005(4) 0.0000(4)
    C8 0.0173(6) 0.0153(6) 0.0122(5) 0.0052(5) -0.0006(4) 0.0008(4)
    C9 0.0134(6) 0.0130(6) 0.0101(5) 0.0033(5) -0.0015(4) 0.0005(4)
    C10 0.0313(8) 0.0248(7) 0.0201(6) 0.0023(7) 0.0041(6) 0.0003(5)
    C11 0.0319(8) 0.0319(8) 0.0293(7) 0.0117(7) 0.0000(6) 0.0078(6)
_geom_special_details
;
 All esds (except the esd in the dihedral angle between two l.s. planes)
 are estimated using the full covariance matrix.  The cell esds are taken
 into account individually in the estimation of esds in distances, angles
 and torsion angles; correlations between esds in cell parameters are only
 used when they are defined by crystal symmetry.  An approximate (isotropic)
 treatment of cell esds is used for estimating esds involving l.s. planes.
;
loop_
    _geom_bond_atom_site_label_1
    _geom_bond_atom_site_label_2
    _geom_bond_site_symmetry_2
    _geom_bond_distance
    _geom_bond_publ_flag
    O1 C1 . 1.2535(16) ?
    O2 C1 . 1.2529(17) ?
    O3 C3 . 1.2156(15) ?
    O4 C8 . 1.2195(16) ?
    N1 C8 2_576 1.3909(17) ?
    N1 C3 . 1.3963(17) ?
    N1 C2 . 1.4669(15) ?
    N2 C10 . 1.4771(18) ?
    N2 C11 . 1.4811(19) ?
    N2 H5 . 1.006(19) ?
    N2 H6 . 0.94(2) ?
    C1 C2 . 1.5410(18) ?
    C2 H1 . 0.924(18) ?
    C2 H2 . 0.961(16) ?
    C3 C4 . 1.4872(16) ?
    C4 C5 . 1.3804(19) ?
    C4 C9 . 1.4119(18) ?
    C5 C6 . 1.4061(17) ?
    C5 H3 . 0.954(18) ?
    C6 C7 . 1.3775(19) ?
    C6 H4 . 0.963(16) ?
    C7 C9 2_576 1.4135(18) ?
    C7 C8 . 1.4834(16) ?
    C8 N1 2_576 1.3909(17) ?
    C9 C9 2_576 1.412(2) ?
    C9 C7 2_576 1.4135(18) ?
    C10 H7 . 0.958(19) ?
    C10 H8 . 0.999(18) ?
    C10 H9 . 0.97(2) ?
    C11 H12 . 0.977(19) ?
    C11 H11 . 0.98(2) ?
    C11 H10 . 0.98(2) ?
loop_
    _geom_angle_atom_site_label_1
    _geom_angle_atom_site_label_2
    _geom_angle_atom_site_label_3
    _geom_angle_site_symmetry_1
    _geom_angle_site_symmetry_3
    _geom_angle
    _geom_angle_publ_flag
    C8 N1 C3 2_576 . 125.18(10) ?
    C8 N1 C2 2_576 . 116.13(10) ?
    C3 N1 C2 . . 118.08(10) ?
    C10 N2 C11 . . 112.51(11) ?
    C10 N2 H5 . . 108.9(11) ?
    C11 N2 H5 . . 109.7(10) ?
    C10 N2 H6 . . 109.1(13) ?
    C11 N2 H6 . . 110.9(12) ?
    H5 N2 H6 . . 105.5(16) ?
    O2 C1 O1 . . 126.66(12) ?
    O2 C1 C2 . . 117.51(11) ?
    O1 C1 C2 . . 115.81(11) ?
    N1 C2 C1 . . 111.40(10) ?
    N1 C2 H1 . . 106.2(10) ?
    C1 C2 H1 . . 110.7(11) ?
    N1 C2 H2 . . 107.6(10) ?
    C1 C2 H2 . . 112.6(10) ?
    H1 C2 H2 . . 108.1(14) ?
    O3 C3 N1 . . 121.18(11) ?
    O3 C3 C4 . . 122.08(11) ?
    N1 C3 C4 . . 116.74(11) ?
    C5 C4 C9 . . 120.10(11) ?
    C5 C4 C3 . . 119.99(11) ?
    C9 C4 C3 . . 119.92(11) ?
    C4 C5 C6 . . 120.29(12) ?
    C4 C5 H3 . . 120.1(9) ?
    C6 C5 H3 . . 119.6(9) ?
    C7 C6 C5 . . 120.39(12) ?
    C7 C6 H4 . . 121.9(9) ?
    C5 C6 H4 . . 117.7(9) ?
    C6 C7 C9 . 2_576 120.41(11) ?
    C6 C7 C8 . . 120.22(11) ?
    C9 C7 C8 2_576 . 119.36(11) ?
    O4 C8 N1 . 2_576 120.54(11) ?
    O4 C8 C7 . . 121.96(12) ?
    N1 C8 C7 2_576 . 117.50(11) ?
    C4 C9 C9 . 2_576 119.72(14) ?
    C4 C9 C7 . 2_576 121.20(11) ?
    C9 C9 C7 2_576 2_576 119.08(14) ?
    N2 C10 H7 . . 107.9(11) ?
    N2 C10 H8 . . 110.6(10) ?
    H7 C10 H8 . . 111.8(14) ?
    N2 C10 H9 . . 105.1(11) ?
    H7 C10 H9 . . 110.1(15) ?
    H8 C10 H9 . . 111.0(14) ?
    N2 C11 H12 . . 110.3(11) ?
    N2 C11 H11 . . 106.1(12) ?
    H12 C11 H11 . . 110.3(15) ?
    N2 C11 H10 . . 110.0(11) ?
    H12 C11 H10 . . 109.6(15) ?
    H11 C11 H10 . . 110.4(16) ?
loop_
    _geom_torsion_atom_site_label_1
    _geom_torsion_atom_site_label_2
    _geom_torsion_atom_site_label_3
    _geom_torsion_atom_site_label_4
    _geom_torsion_site_symmetry_1
    _geom_torsion_site_symmetry_2
    _geom_torsion_site_symmetry_3
    _geom_torsion_site_symmetry_4
    _geom_torsion
    _geom_torsion_publ_flag
    C8 N1 C2 C1 2_576 . . . 79.11(13) ?
    C3 N1 C2 C1 . . . . -92.46(13) ?
    O2 C1 C2 N1 . . . . 23.91(16) ?
    O1 C1 C2 N1 . . . . -157.63(11) ?
    C8 N1 C3 O3 2_576 . . . -178.82(10) ?
    C2 N1 C3 O3 . . . . -8.08(17) ?
    C8 N1 C3 C4 2_576 . . . 1.85(17) ?
    C2 N1 C3 C4 . . . . 172.59(9) ?
    O3 C3 C4 C5 . . . . 0.90(18) ?
    N1 C3 C4 C5 . . . . -179.78(10) ?
    O3 C3 C4 C9 . . . . -178.65(10) ?
    N1 C3 C4 C9 . . . . 0.67(17) ?
    C9 C4 C5 C6 . . . . 0.38(19) ?
    C3 C4 C5 C6 . . . . -179.17(10) ?
    C4 C5 C6 C7 . . . . 0.01(19) ?
    C5 C6 C7 C9 . . . 2_576 -0.44(19) ?
    C5 C6 C7 C8 . . . . 178.71(10) ?
    C6 C7 C8 O4 . . . . -2.53(19) ?
    C9 C7 C8 O4 2_576 . . . 176.63(11) ?
    C6 C7 C8 N1 . . . 2_576 177.33(10) ?
    C9 C7 C8 N1 2_576 . . 2_576 -3.50(17) ?
    C5 C4 C9 C9 . . . 2_576 -0.3(2) ?
    C3 C4 C9 C9 . . . 2_576 179.21(12) ?
    C5 C4 C9 C7 . . . 2_576 179.58(10) ?
    C3 C4 C9 C7 . . . 2_576 -0.87(18) ?
loop_
    _geom_hbond_atom_site_label_D
    _geom_hbond_atom_site_label_H
    _geom_hbond_atom_site_label_A
    _geom_hbond_site_symmetry_A
    _geom_hbond_distance_DH
    _geom_hbond_distance_HA
    _geom_hbond_distance_DA
    _geom_hbond_angle_DHA
    N2 H5 O2 . 1.006(19) 1.76(2) 2.7358(18) 163.5(16)
    N2 H6 O1 1_455 0.94(2) 2.13(2) 2.8419(18) 131.8(17)
    N2 H6 O1 2_565 0.94(2) 2.13(2) 2.935(2) 142.9(17)
_iucr_refine_instructions_details
;
TITL A in P-1
CELL 0.71073 4.8119 8.9009 12.6404 92.361 91.512 99.789
ZERR 1.0000 0.0026 0.0047 0.0065 0.009 0.006 0.009
LATT 1
SFAC C H N O
UNIT 22 24 4 8
MERG 2
FMAP 2
GRID
PLAN 20
TEMP -100
bond $h
HTAB 3.0
eqiv $1 x-1, y, z
EQIV $2 -X,-Y+1,-Z
htab N2 O2
HTAB N2 O1_$1
HTAB N2 O1_$2
L.S. 20
CONF
ACTA 52
WGHT    0.069000    0.126000
FVAR       0.57564
O1    4    0.457682    0.612337    0.081001    11.00000    0.02505    0.02643 =
         0.02206   -0.00824    0.00579    0.00381
O2    4    0.197103    0.790370    0.123764    11.00000    0.02578    0.03102 =
         0.02009   -0.00307   -0.00301    0.01020
O3    4    0.632402    1.066727    0.275842    11.00000    0.01835    0.01944 =
         0.01636    0.00285    0.00548    0.00339
O4    4   -0.206234    1.403833    0.633698    11.00000    0.02966    0.01285 =
         0.02052   -0.00111    0.00620    0.00627
N1    3    0.425616    0.831035    0.323767    11.00000    0.01632    0.01523 =
         0.01024   -0.00110    0.00155    0.00543
N2    3   -0.097330    0.689282   -0.060901    11.00000    0.02096    0.02329 =
         0.01653    0.00241   -0.00131    0.00284
H5    2    0.030447    0.710780    0.004183    11.00000    0.03795
H6    2   -0.248093    0.614873   -0.042130    11.00000    0.04623
C1    1    0.391619    0.716029    0.140366    11.00000    0.01811    0.02019 =
         0.01498   -0.00032    0.00451    0.00121
C2    1    0.575766    0.757544    0.242414    11.00000    0.01766    0.01741 =
         0.01438   -0.00150    0.00423    0.00710
H1    2    0.735633    0.826856    0.229370    11.00000    0.02875
H2    2    0.634371    0.670099    0.272456    11.00000    0.02213
C3    1    0.459879    0.990149    0.328870    11.00000    0.01436    0.01651 =
         0.01026    0.00077   -0.00160    0.00431
C4    1    0.277961    1.060254    0.402881    11.00000    0.01437    0.01546 =
         0.00980    0.00051   -0.00023    0.00440
C5    1    0.299406    1.216923    0.411864    11.00000    0.01606    0.01533 =
         0.01372    0.00285    0.00179    0.00181
H3    2    0.428701    1.280249    0.369885    11.00000    0.02280
C6    1    0.130685    1.284062    0.482689    11.00000    0.02017    0.01204 =
         0.01583    0.00040    0.00036    0.00391
H4    2    0.150250    1.393664    0.485852    11.00000    0.02261
C7    1   -0.057571    1.194307    0.543811    11.00000    0.01530    0.01390 =
         0.01079    0.00001   -0.00048    0.00454
C8    1   -0.230868    1.265706    0.620070    11.00000    0.01730    0.01529 =
         0.01224    0.00077   -0.00059    0.00520
C9    1    0.084905    0.966427    0.464429    11.00000    0.01336    0.01301 =
         0.01008    0.00047   -0.00147    0.00325
C10   1    0.056461    0.625314   -0.146665    11.00000    0.03132    0.02477 =
         0.02012    0.00032    0.00414    0.00233
H7    2   -0.077271    0.586784   -0.202955    11.00000    0.03383
H8    2    0.156377    0.544168   -0.119748    11.00000    0.02965
H9    2    0.189755    0.711154   -0.169860    11.00000    0.04184
C11   1   -0.198028    0.830710   -0.090262    11.00000    0.03188    0.03193 =
         0.02927    0.00777    0.00000    0.01166
H12   2   -0.038349    0.910466   -0.103571    11.00000    0.03260
H11   2   -0.315472    0.804093   -0.154591    11.00000    0.04618
H10   2   -0.308530    0.865707   -0.033557    11.00000    0.04244
HKLF 4
REM  A in P-1
REM R1 =  0.0395 for   1969 Fo > 4sig(Fo)  and  0.0441 for all   2298 data
REM    202 parameters refined using      0 restraints
END
WGHT      0.0739      0.0758
REM Highest difference peak  0.504,  deepest hole -0.225,  1-sigma level  0.053
Q1    1   0.3107  0.6233  0.0196  11.00000  0.05    0.50
Q2    1  -0.0750  1.1168  0.5379  11.00000  0.05    0.36
Q3    1  -0.1278  1.2270  0.5774  11.00000  0.05    0.32
Q4    1   0.4189  0.8966  0.3221  11.00000  0.05    0.31
Q5    1   0.0000  1.0000  0.5000  10.50000  0.05    0.29
Q6    1   0.4974  0.7369  0.1957  11.00000  0.05    0.29
Q7    1   0.2005  1.0141  0.4323  11.00000  0.05    0.28
Q8    1   0.0437  1.2383  0.5244  11.00000  0.05    0.28
Q9    1   0.3435  1.0225  0.3661  11.00000  0.05    0.28
Q10   1   0.2691  1.1275  0.4044  11.00000  0.05    0.27
Q11   1   0.3815  0.7942  0.3520  11.00000  0.05    0.22
Q12   1  -0.2203  1.3389  0.6185  11.00000  0.05    0.22
Q13   1   0.4748  0.7947  0.2875  11.00000  0.05    0.21
Q14   1   0.1863  1.2401  0.4458  11.00000  0.05    0.21
Q15   1   0.5604  1.0462  0.2735  11.00000  0.05    0.19
Q16   1   0.1391  0.8395  0.0638  11.00000  0.05    0.17
Q17   1   0.1807  0.7209  0.0252  11.00000  0.05    0.16
Q18   1   0.0836  0.8076  0.0667  11.00000  0.05    0.16
Q19   1   0.4199  1.2552  0.3938  11.00000  0.05    0.15
Q20   1   0.7225  0.8360  0.1946  11.00000  0.05    0.15
;
data_global
_journal_date_recd_electronic     2011-06-12
_journal_date_accepted     2011-07-04
_journal_name_full     'Acta Crystallographica, Section E'
_journal_year     2011
_journal_volume     67
_journal_issue      8
_journal_page_first     o1971
_journal_page_last     o1971
_journal_paper_category     QO
_journal_coeditor_code     OM2439
_publ_contact_author_name     'Prof. Lei Han'
_publ_contact_author_address
;
Faculty of Materials Science & Chemical Engineering
Ningbo University
Ningbo, Zhejiang, 315211, P.R. China
;
_publ_contact_author_email     'hanlei@nbu.edu.cn'
_publ_contact_author_fax     ?
_publ_contact_author_phone     '+86-574-87600782'
_publ_section_title
;
Bis(dimethylammonium) 2,2'-(1,3,6,8-tetraoxo-2,7-diazapyrene-2,7-diyl)diacetate
;
loop_
    _publ_author_name
    _publ_author_footnote
    _publ_author_address
    'Lan-Ping Xu' .
;
State Key Laboratory Base of Novel Functional Materials and Preparation Science
Faculty of Materials Science & Chemical Engineering
Ningbo University
Ningbo, Zhejiang 315211, People's Republic of China
;
    'Wen-Na Zhao' .
;
Key Laboratory for Molecular Design and Nutrition Engineering
of Ningbo, Ningbo Institute of Technology, Zhejiang University,
Ningbo, Zhejiang 315100, People's Republic of China
;
    'Lei Han' .
;
State Key Laboratory Base of Novel Functional Materials and Preparation Science
Faculty of Materials Science & Chemical Engineering
Ningbo University
Ningbo, Zhejiang 315211, People's Republic of China
;
_publ_section_synopsis     .
_refine_ls_abs_structure_details     ?
