# Supplementary material for: Bis(dimethyl­ammonium) 2,2′-(1,3,6,8-tetra­oxo-2,7-diaza­pyrene-2,7-di­yl)diacetate
Source: Acta Crystallogr Sect E Struct Rep Online. 2011 Jul 9;67(Pt 8):o1971. doi: 10.1107/S1600536811026511 (PMC3213430; doi:10.1107/S1600536811026511)
Supplement: Supplementary file 2 [file e-67-o1971-Isup2.hkl]

# 
# h,k,l, Fc-squared, Fo-squared, sigma(Fo-squared) and status flag 
# 
data_I
_shelx_title ' A in P-1' 
_shelx_refln_list_code          4 
_shelx_F_calc_maximum       53.21 
_exptl_crystal_F_000       248.00 
_reflns_d_resolution_high  0.7698 
 
loop_ 
 _symmetry_equiv_pos_as_xyz 
 'x, y, z' 
 '-x, -y, -z' 
 
_cell_length_a     4.8119 
_cell_length_b     8.9009 
_cell_length_c    12.6404 
_cell_angle_alpha  92.361 
_cell_angle_beta   91.512 
_cell_angle_gamma  99.789 
 
_shelx_F_squared_multiplier     1.000 
 
loop_ 
 _refln_index_h 
 _refln_index_k 
 _refln_index_l 
 _refln_F_squared_calc 
 _refln_F_squared_meas 
 _refln_F_squared_sigma 
 _refln_observed_status 
   1   0   0       27.72       21.09      0.33 o 
   2   0   0        4.54        4.14      0.42 o 
   3   0   0      118.87      131.30      2.17 o 
   4   0   0        6.83        5.44      1.01 o 
   5   0   0        7.45        6.48      0.88 o 
   6   0   0       82.16       82.57      6.25 o 
  -6   1   0      152.10      149.57     10.41 o 
  -5   1   0       79.26       77.31      2.01 o 
  -4   1   0       47.27       47.21      1.62 o 
  -3   1   0       33.28       30.48      1.26 o 
  -2   1   0        8.85        9.31      0.28 o 
  -1   1   0      683.47      713.79     15.57 o 
   1   1   0       36.87       24.00      0.47 o 
   2   1   0       48.22       41.59      1.09 o 
   3   1   0      180.83      188.02      2.85 o 
   4   1   0      108.04      108.58      1.90 o 
   5   1   0       17.82       16.75      1.87 o 
   6   1   0       63.65       59.42      4.44 o 
  -6   2   0        6.50        7.24      1.54 o 
  -5   2   0        2.48        1.90      0.98 o 
  -4   2   0        1.22        1.21      0.35 o 
  -3   2   0      119.61      134.16      2.43 o 
  -2   2   0       65.27       52.40      1.42 o 
  -1   2   0        2.59        3.04      0.29 o 
   1   2   0      325.27      333.96      3.65 o 
   2   2   0       83.61       78.92      1.81 o 
   3   2   0      317.18      377.51     10.20 o 
   4   2   0       41.87       38.09      1.51 o 
   5   2   0       85.84       93.86      3.56 o 
  -6   3   0        2.62        2.16      1.09 o 
  -5   3   0       40.34       40.69      1.51 o 
  -4   3   0        8.39        9.40      1.00 o 
  -3   3   0      386.56      430.36      9.26 o 
  -2   3   0      433.31      424.84      3.83 o 
  -1   3   0      112.60      142.38      2.72 o 
   0   3   0      334.81      299.39      2.44 o 
   1   3   0      175.83      186.43      1.62 o 
   2   3   0       57.31       51.52      2.54 o 
   3   3   0      173.94      174.89      5.04 o 
   4   3   0       20.32       21.73      1.48 o 
   5   3   0       48.34       50.85      3.11 o 
  -6   4   0       41.60       42.53      2.41 o 
  -5   4   0       14.91       12.84      0.85 o 
  -4   4   0       38.70       33.60      1.37 o 
  -3   4   0        4.10        2.78      0.40 o 
  -2   4   0      222.91      247.28      3.62 o 
  -1   4   0       27.24       35.58      0.98 o 
   0   4   0       76.89       82.84      1.01 o 
   1   4   0       58.53       56.69      1.26 o 
   2   4   0      361.56      349.62      4.57 o 
   3   4   0        1.11        1.85      0.53 o 
   4   4   0        0.15        0.39      0.51 o 
  -6   5   0       61.61       56.79      3.17 o 
  -5   5   0       59.56       58.65      1.71 o 
  -4   5   0      149.74      150.70      2.40 o 
  -3   5   0       34.11       32.20      1.94 o 
  -2   5   0       30.14       36.89      1.48 o 
  -1   5   0      113.70      109.01      1.83 o 
   0   5   0      646.17      699.37      8.81 o 
   1   5   0        9.79        6.63      0.81 o 
   2   5   0       60.38       57.09      1.31 o 
   3   5   0       80.82       73.39      1.63 o 
  -5   6   0       30.38       30.47      1.33 o 
  -4   6   0        0.01        0.42      0.59 o 
  -3   6   0      349.96      373.06      7.52 o 
  -2   6   0       22.43       20.02      1.27 o 
  -1   6   0       13.82       16.44      1.02 o 
   0   6   0       71.85       69.89      1.62 o 
   1   6   0      148.13      134.90      2.73 o 
   2   6   0      542.91      528.68      9.81 o 
  -5   7   0        1.56        1.99      0.97 o 
  -4   7   0       21.93       19.55      1.04 o 
  -3   7   0      522.41      542.03      4.92 o 
  -2   7   0      110.94      108.41      2.62 o 
  -1   7   0       39.36       42.96      2.20 o 
   0   7   0        3.01        3.40      0.41 o 
   1   7   0       30.48       30.00      1.00 o 
   2   7   0        2.41        1.63      0.36 o 
  -5   8   0       29.07       31.36      2.03 o 
  -4   8   0       57.19       57.82      1.71 o 
  -3   8   0       87.50       91.22      3.64 o 
  -2   8   0      231.93      221.11      4.54 o 
  -1   8   0      147.80      129.59      1.88 o 
   0   8   0       34.04       25.71      1.68 o 
  -4   9   0       11.39       12.91      1.78 o 
  -3   9   0        1.16        1.00      0.51 o 
  -2   9   0       17.17       20.97      4.32 o 
  -1   9   0        3.77        6.73      0.56 o 
   0   9   0      233.54      220.24      3.74 o 
   1   9   0        0.46        0.45      0.39 o 
  -4  10   0        2.00        2.70      1.22 o 
  -3  10   0        0.73        0.51      0.44 o 
  -2  10   0       63.73       57.51      1.56 o 
  -1  10   0       38.09       34.40      1.84 o 
   0  10   0       37.95       39.96      1.81 o 
  -2  11   0        4.58        5.58      1.27 o 
  -1  11   0       16.21       17.68      2.81 o 
   0  11   0        0.68        0.69      0.60 o 
   0 -11   1        8.15        8.81      1.63 o 
   1 -11   1        4.20        2.99      1.75 o 
   2 -11   1       27.76       22.85      3.56 o 
  -1 -10   1        0.01        0.27      0.39 o 
   0 -10   1        1.30        1.06      0.51 o 
   1 -10   1       69.47       73.42      2.63 o 
   2 -10   1       24.16       26.61      1.13 o 
   3 -10   1       10.34        9.79      1.40 o 
   4 -10   1       41.60       41.53      3.35 o 
  -1  -9   1       30.21       33.08      1.48 o 
   0  -9   1        0.01        0.63      0.75 o 
   1  -9   1      225.65      203.12      2.59 o 
   2  -9   1      100.74       98.01      1.92 o 
   3  -9   1       38.50       36.93      1.31 o 
   4  -9   1       49.66       55.44      2.51 o 
  -1  -8   1       18.31       15.87      1.06 o 
   0  -8   1       33.08       31.52      1.01 o 
   1  -8   1      171.94      150.25      2.01 o 
   2  -8   1      122.67      113.86      3.91 o 
   3  -8   1        0.36        0.43      0.64 o 
   4  -8   1        0.10        0.67      0.47 o 
   5  -8   1        8.69        7.65      1.12 o 
  -2  -7   1      215.63      209.02      3.29 o 
  -1  -7   1        1.04        1.36      0.20 o 
   0  -7   1       18.84       20.65      1.33 o 
   1  -7   1       40.48       38.04      1.18 o 
   2  -7   1        7.36        6.80      0.66 o 
   3  -7   1      134.66      139.44      2.29 o 
   4  -7   1       77.69       86.49      3.98 o 
   5  -7   1        4.04        4.55      1.01 o 
  -2  -6   1      658.55      685.54     17.96 o 
  -1  -6   1       58.48       56.88      1.30 o 
   0  -6   1       33.13       35.24      2.00 o 
   1  -6   1        0.12        0.39      0.30 o 
   2  -6   1       15.97       14.19      0.97 o 
   3  -6   1       12.42       13.05      1.01 o 
   4  -6   1       28.09       25.24      1.26 o 
   5  -6   1       14.44       14.21      1.23 o 
  -3  -5   1       16.81       14.92      0.98 o 
  -2  -5   1       63.51       66.95      1.47 o 
  -1  -5   1       25.85       22.50      0.85 o 
   0  -5   1       30.31       38.96      1.40 o 
   1  -5   1     1329.98     1470.21     18.20 o 
   2  -5   1        3.64        5.57      0.49 o 
   3  -5   1       18.78       19.75      1.37 o 
   4  -5   1       73.37       64.66      1.59 o 
   5  -5   1        1.30        1.41      0.49 o 
  -4  -4   1        2.59        3.17      0.94 o 
  -3  -4   1        1.86        1.51      0.78 o 
  -2  -4   1       51.74       46.84      1.66 o 
  -1  -4   1        3.00        2.43      0.22 o 
   0  -4   1       12.54       15.33      0.49 o 
   1  -4   1      138.20      160.07      1.79 o 
   2  -4   1       84.04       69.88      1.87 o 
   3  -4   1       15.65       15.05      1.24 o 
   4  -4   1       74.93       70.52      2.11 o 
   5  -4   1       63.12       67.45      1.89 o 
   6  -4   1        6.22        5.47      1.14 o 
  -4  -3   1       19.27       17.90      1.33 o 
  -3  -3   1      267.58      251.60      6.94 o 
  -2  -3   1      133.33      141.48      3.02 o 
  -1  -3   1      594.04      615.25      5.54 o 
   0  -3   1      518.78      486.54      2.71 o 
   1  -3   1       49.53       41.86      1.07 o 
   2  -3   1      453.93      467.00      3.10 o 
   4  -3   1       74.06       67.85      2.13 o 
   5  -3   1       26.69       28.66      1.78 o 
   6  -3   1        0.43        0.21      0.63 o 
  -5  -2   1        3.44        2.11      1.57 o 
  -4  -2   1        7.97        8.84      1.24 o 
  -3  -2   1       88.16       96.87      3.65 o 
  -2  -2   1       39.60       55.19      1.33 o 
  -1  -2   1     1176.07     1042.10     10.20 o 
   0  -2   1       27.97       27.24      0.47 o 
   1  -2   1        0.52        0.54      0.12 o 
   2  -2   1      310.32      318.10      2.99 o 
   3  -2   1      490.62      524.82      9.64 o 
   4  -2   1        3.94        3.77      2.41 o 
   5  -2   1        1.54        1.50      0.59 o 
   6  -2   1      119.21      119.96      8.84 o 
  -6  -1   1        0.00        0.85      0.85 o 
  -5  -1   1        0.17        0.30      0.30 o 
  -4  -1   1        2.95        3.01      0.77 o 
  -3  -1   1       23.38       25.38      1.07 o 
  -2  -1   1      617.94      655.45      6.78 o 
  -1  -1   1      823.03      798.79      4.80 o 
   1  -1   1     1061.90     1000.60      7.18 o 
   2  -1   1      289.12      283.36      3.09 o 
   3  -1   1       38.43       38.94      1.63 o 
   4  -1   1        0.09        0.21      0.26 o 
   5  -1   1       11.24       11.65      3.38 o 
   6  -1   1      310.70      308.64     20.58 o 
  -6   0   1        0.00        0.15      0.42 o 
  -5   0   1      173.00      169.29      2.50 o 
  -4   0   1      141.78      144.32      3.32 o 
  -3   0   1      146.06      141.99      2.47 o 
  -1   0   1     1251.32     1166.63      8.22 o 
   2   0   1        0.69        0.52      0.17 o 
   3   0   1        0.14        0.16      0.26 o 
   4   0   1       65.51       73.57      4.39 o 
   5   0   1        2.26        2.32      0.91 o 
   6   0   1       31.93       30.09      3.20 o 
  -6   1   1        0.48        0.66      0.75 o 
  -5   1   1      710.34      723.19     21.47 o 
  -4   1   1       25.40       24.81      2.57 o 
  -3   1   1      174.85      177.70      2.22 o 
  -2   1   1        0.00        1.00      0.41 o 
  -1   1   1      486.13      485.47      4.99 o 
   0   1   1       65.83       64.90      1.10 o 
   1   1   1      155.33      120.12      1.01 o 
   2   1   1      982.28      935.03      6.86 o 
   3   1   1      230.16      262.93      9.54 o 
   4   1   1        1.57        1.29      0.51 o 
   5   1   1       31.00       29.15      1.69 o 
   6   1   1        0.17        0.09      0.42 o 
  -6   2   1       37.87       38.99      3.26 o 
  -5   2   1       18.99       19.99      1.66 o 
  -4   2   1        4.19        4.15      1.10 o 
  -3   2   1      474.80      489.85      6.65 o 
  -1   2   1       35.95       32.62      0.88 o 
   0   2   1      647.69      649.12      4.71 o 
   1   2   1      978.12     1001.91     10.20 o 
   2   2   1      289.71      271.21      6.79 o 
   3   2   1      205.35      225.50      6.43 o 
   4   2   1       18.31       16.27      2.26 o 
   5   2   1       84.95       89.12      3.08 o 
  -6   3   1        2.54        2.39      1.12 o 
  -5   3   1      183.97      184.09      3.62 o 
  -4   3   1        0.23        0.21      0.36 o 
  -3   3   1        0.32        0.42      0.39 o 
  -2   3   1      511.44      532.93      4.54 o 
  -1   3   1       49.05       38.13      0.98 o 
   0   3   1      551.33      537.60      5.76 o 
   1   3   1        2.39        1.21      0.14 o 
   2   3   1      121.85      105.49      1.24 o 
   3   3   1        1.02        0.75      0.36 o 
   4   3   1       23.42       23.33      1.69 o 
   5   3   1        2.54        2.05      1.18 o 
  -6   4   1        5.06        4.03      1.01 o 
  -5   4   1        8.15        8.34      1.08 o 
  -4   4   1       73.41       79.12      1.71 o 
  -3   4   1        5.02        3.49      0.21 o 
  -2   4   1        0.15        0.32      0.35 o 
  -1   4   1       21.25       17.17      0.64 o 
   0   4   1     1875.73     2113.54     20.62 o 
   1   4   1       14.67       14.92      0.61 o 
   2   4   1      105.30       99.63      4.38 o 
   3   4   1        1.58        1.54      0.72 o 
   4   4   1       51.19       47.35      1.87 o 
  -6   5   1       12.20       11.34      2.34 o 
  -5   5   1       97.12       96.74      2.28 o 
  -4   5   1        2.83        2.28      0.54 o 
  -3   5   1      138.52      143.44      3.70 o 
  -2   5   1       20.69       25.94      1.16 o 
  -1   5   1       73.52       72.59      1.40 o 
   0   5   1       25.72       42.66      1.56 o 
   1   5   1        6.95        7.90      0.44 o 
   2   5   1        3.18        3.94      0.34 o 
   3   5   1      146.96      148.78      2.60 o 
  -5   6   1        0.01        0.35      0.53 o 
  -4   6   1        0.03        0.36      0.54 o 
  -3   6   1       82.79       93.23      2.46 o 
  -2   6   1      313.73      312.90      8.24 o 
  -1   6   1       40.79       51.78      7.45 o 
   0   6   1       50.88       60.79      1.48 o 
   1   6   1      123.60      125.65      2.57 o 
   2   6   1       31.40       32.58      0.69 o 
  -5   7   1        2.55        1.77      0.66 o 
  -4   7   1        8.90        8.85      0.75 o 
  -3   7   1     1478.60     1439.14      9.11 o 
  -2   7   1        5.78        5.89      0.62 o 
  -1   7   1       55.57       62.49      1.69 o 
   0   7   1       53.35       56.83      2.14 o 
   1   7   1       44.79       41.66      1.34 o 
  -5   8   1        2.73        3.34      0.90 o 
  -4   8   1        0.79        0.73      0.44 o 
  -3   8   1        7.65        8.70      0.78 o 
  -2   8   1       17.36       17.60      1.40 o 
  -1   8   1        1.55        1.58      0.36 o 
   0   8   1      144.75      129.86      2.29 o 
   1   8   1      131.18      116.26      5.31 o 
  -4   9   1        0.27        0.84      0.54 o 
  -3   9   1       14.55       13.73      1.60 o 
  -2   9   1       16.89       15.71      0.82 o 
  -1   9   1        2.01        1.58      0.35 o 
   0   9   1       32.73       21.62      0.80 o 
   1   9   1        7.61        8.84      1.03 o 
  -3  10   1      122.55      128.05      7.03 o 
  -2  10   1        1.45        0.97      0.48 o 
  -1  10   1       24.47       21.83      1.54 o 
   0  10   1        9.75        9.45      1.24 o 
  -2  11   1       52.77       55.65      4.38 o 
  -1  11   1       18.79       22.57      3.50 o 
   0  11   1        7.90        8.57      1.51 o 
   0 -11   2        4.61        7.00      1.36 o 
   1 -11   2        4.57        3.32      1.96 o 
   2 -11   2       12.59       11.98      2.14 o 
  -1 -10   2        4.21        6.16      1.33 o 
   0 -10   2       19.20       16.96      1.87 o 
   1 -10   2       73.02       71.10      2.63 o 
   2 -10   2       62.81       66.97      2.60 o 
   3 -10   2       15.93       17.31      1.66 o 
  -1  -9   2       15.67       14.97      1.03 o 
   0  -9   2        1.24        0.91      0.54 o 
   1  -9   2      178.12      151.68      4.45 o 
   2  -9   2       66.57       62.75      1.49 o 
   3  -9   2       42.25       39.00      1.33 o 
   4  -9   2        0.76        0.50      0.64 o 
  -2  -8   2      196.47      204.07      3.26 o 
  -1  -8   2       69.88       66.06      2.02 o 
   0  -8   2       55.67       53.11      1.87 o 
   1  -8   2        5.76       10.39      1.12 o 
   2  -8   2       51.07       54.50      1.78 o 
   3  -8   2        0.70        0.89      0.51 o 
   4  -8   2       24.26       24.97      1.41 o 
   5  -8   2       18.22       18.81      2.17 o 
  -1  -7   2       37.06       41.19      1.45 o 
   0  -7   2       54.95       53.41      1.33 o 
   1  -7   2        1.03        0.80      0.21 o 
   2  -7   2       30.48       31.41      1.16 o 
   3  -7   2        1.96        2.12      0.43 o 
   4  -7   2      940.95      968.78     20.14 o 
   5  -7   2        0.04        0.68      0.51 o 
  -3  -6   2        1.36        1.15      0.30 o 
  -2  -6   2      674.96      680.47      6.49 o 
  -1  -6   2      361.48      347.87      9.42 o 
   0  -6   2        0.00        0.26      0.21 o 
   1  -6   2       16.14       19.82      1.19 o 
   2  -6   2      120.20      105.21      7.24 o 
   3  -6   2      120.37      110.79      3.92 o 
   5  -6   2       10.59        9.84      1.99 o 
  -3  -5   2       15.37       16.81      1.60 o 
  -2  -5   2       58.74       53.08      1.84 o 
  -1  -5   2       68.44       60.23      0.87 o 
   0  -5   2      198.63      211.54      2.94 o 
   1  -5   2       39.50       66.30      1.32 o 
   2  -5   2       37.09       42.28      1.68 o 
   3  -5   2       52.29       55.10      1.81 o 
   4  -5   2      174.78      173.16      2.82 o 
   5  -5   2        5.11        6.33      0.88 o 
  -3  -4   2       32.09       36.21      1.39 o 
  -2  -4   2        6.80        4.88      0.39 o 
  -1  -4   2      174.03      187.65      2.12 o 
   0  -4   2       87.77       87.60      0.88 o 
   1  -4   2     1331.32     1472.92      8.82 o 
   2  -4   2       69.94       64.73      1.46 o 
   3  -4   2       55.81       57.64      1.75 o 
   4  -4   2        2.82        2.97      0.66 o 
   5  -4   2       39.64       38.30      2.08 o 
   6  -4   2       12.44       11.42      1.49 o 
  -4  -3   2        7.21        5.37      1.15 o 
  -3  -3   2        9.50        8.57      1.00 o 
  -2  -3   2        1.80        0.72      0.27 o 
  -1  -3   2        1.91        1.32      0.17 o 
   0  -3   2      381.64      400.98      4.51 o 
   1  -3   2      983.91      976.35     10.53 o 
   2  -3   2        4.21        4.59      0.42 o 
   3  -3   2      406.78      435.38      8.32 o 
   4  -3   2      176.47      197.74     10.00 o 
   5  -3   2       10.88       10.35      0.74 o 
   6  -3   2       23.37       24.02      3.74 o 
  -5  -2   2       26.18       24.02      6.61 o 
  -4  -2   2       90.03       95.18      2.20 o 
  -3  -2   2       13.80       16.98      1.09 o 
  -2  -2   2     1203.10     1429.02     30.50 o 
   0  -2   2      601.90      660.06      3.38 o 
   1  -2   2      447.52      388.48      3.00 o 
   2  -2   2      105.40      102.28      0.92 o 
   3  -2   2       10.72       11.72      0.78 o 
   4  -2   2      134.90      135.55      5.24 o 
   5  -2   2        9.52        8.33      0.86 o 
   6  -2   2       19.93       19.25      3.08 o 
  -6  -1   2       13.76       12.74      2.08 o 
  -5  -1   2        2.14        2.28      0.53 o 
  -4  -1   2        8.72        9.31      0.77 o 
  -3  -1   2      109.32      114.64      2.00 o 
  -2  -1   2       34.68       48.18      0.98 o 
  -1  -1   2     1675.31     1770.29     17.71 o 
   0  -1   2        0.25        0.44      0.06 o 
   2  -1   2      121.30      117.84      1.56 o 
   3  -1   2       57.23       53.49      2.29 o 
   4  -1   2       58.30       61.14      1.70 o 
   5  -1   2        1.99        1.54      1.03 o 
   6  -1   2      251.63      258.57     17.47 o 
  -6   0   2        8.54        6.61      1.24 o 
  -5   0   2      409.56      422.53     16.63 o 
  -4   0   2       18.50       20.66      1.43 o 
  -3   0   2        0.54        0.10      0.15 o 
  -2   0   2       29.84       27.53      0.71 o 
  -1   0   2     1029.38      972.73      7.11 o 
   0   0   2      254.66      253.21      1.61 o 
   2   0   2        0.42        1.64      0.20 o 
   3   0   2      140.89      136.89      2.31 o 
   4   0   2       70.18       70.13      1.89 o 
   5   0   2        1.19        1.03      0.94 o 
   6   0   2       22.73       21.88      3.59 o 
  -6   1   2       64.59       68.26      5.04 o 
  -5   1   2      252.62      267.38      4.26 o 
  -4   1   2        0.25        0.27      0.26 o 
  -3   1   2       37.50       34.55      1.10 o 
  -2   1   2      155.79      151.11      1.34 o 
  -1   1   2      397.60      413.15      3.27 o 
   0   1   2      501.66      508.86      3.73 o 
   1   1   2      474.50      408.29      4.62 o 
   2   1   2      723.81      715.41    112.99 o 
   3   1   2      201.90      200.26      4.59 o 
   4   1   2        2.00        1.48      0.58 o 
   5   1   2       48.02       51.12      2.23 o 
  -6   2   2       18.11       17.90      2.00 o 
  -5   2   2        1.68        1.88      0.65 o 
  -4   2   2       14.99       16.43      1.21 o 
  -3   2   2        0.17        0.21      0.11 o 
  -2   2   2     2831.46     3246.51    145.31 o 
  -1   2   2       24.62       29.48      0.95 o 
   0   2   2        5.29        3.88      0.23 o 
   1   2   2      391.89      355.85      2.81 o 
   2   2   2      121.76      131.52      2.99 o 
   3   2   2       24.69       27.48      1.89 o 
   4   2   2       22.52       24.78      2.78 o 
   5   2   2        1.14        0.94      0.69 o 
  -6   3   2        8.03        8.74      1.19 o 
  -5   3   2       50.24       50.53      1.67 o 
  -4   3   2        3.90        2.75      0.56 o 
  -3   3   2      114.18      124.24      2.15 o 
  -2   3   2      383.25      441.44      6.90 o 
  -1   3   2      132.53      143.57      3.32 o 
   0   3   2       28.86       26.69      0.86 o 
   1   3   2        9.84        8.24      0.24 o 
   2   3   2      980.23      994.60     17.71 o 
   3   3   2      156.39      149.26      4.56 o 
   4   3   2        5.53        4.62      2.23 o 
   5   3   2       30.16       33.05      2.32 o 
  -6   4   2       28.74       29.78      3.15 o 
  -5   4   2       16.57       13.61      0.86 o 
  -4   4   2        0.56        1.12      0.39 o 
  -3   4   2      236.62      229.06      4.72 o 
  -2   4   2        0.31        0.27      0.33 o 
  -1   4   2      304.44      338.82      6.97 o 
   0   4   2       75.12       98.11      1.25 o 
   1   4   2        0.00        0.24      0.12 o 
   2   4   2      105.57       99.13      3.17 o 
   3   4   2        0.17        0.24      0.33 o 
   4   4   2       46.93       49.22      1.87 o 
  -5   5   2       28.15       21.99      2.24 o 
  -4   5   2       20.05       16.61      2.41 o 
  -3   5   2       19.63       19.27      1.34 o 
  -2   5   2       33.20       35.52      1.47 o 
  -1   5   2       81.26       84.10      1.60 o 
   0   5   2      218.04      245.09      3.46 o 
   1   5   2        0.83        0.50      0.17 o 
   2   5   2        0.09        0.09      0.11 o 
   3   5   2      450.19      440.82      5.88 o 
   4   5   2        2.05        2.17      1.36 o 
  -5   6   2       12.21       13.08      1.85 o 
  -4   6   2        0.17        0.36      0.47 o 
  -3   6   2      576.16      541.59     10.92 o 
  -2   6   2       92.66       86.63      2.14 o 
  -1   6   2       43.79       42.80      1.24 o 
   0   6   2      114.20      110.08      2.54 o 
   1   6   2       59.13       61.84      2.05 o 
   2   6   2       57.42       55.50      1.48 o 
   3   6   2      353.40      324.66      4.26 o 
  -5   7   2       23.80       24.23      1.48 o 
  -4   7   2        0.05        0.33      0.40 o 
  -3   7   2       42.54       40.88      1.65 o 
  -2   7   2      587.57      584.74     15.99 o 
  -1   7   2       80.16       83.49      2.08 o 
   0   7   2        1.45        1.73      0.32 o 
   1   7   2       39.27       37.25      0.84 o 
   2   7   2        2.62        1.66      0.42 o 
  -5   8   2        0.01        0.51      0.53 o 
  -4   8   2       78.79       74.74      1.96 o 
  -3   8   2       85.95       82.75      1.89 o 
  -2   8   2        7.59        7.62      0.70 o 
  -1   8   2      112.62      112.99      1.86 o 
   0   8   2      244.11      214.75      3.23 o 
   1   8   2       45.13       42.19      1.33 o 
  -4   9   2        1.27        1.82      0.64 o 
  -3   9   2       13.39       12.92      1.18 o 
  -2   9   2       57.82       58.92      2.67 o 
  -1   9   2        0.30        0.61      0.46 o 
   0   9   2       22.07       19.50      0.81 o 
  -3  10   2        8.48        9.25      1.39 o 
  -2  10   2        2.05        2.44      0.70 o 
  -1  10   2        0.06        0.28      0.30 o 
  -2  11   2        7.17       10.31      1.31 o 
  -1  11   2        4.04        3.77      0.91 o 
   0 -11   3       37.10       37.18      3.08 o 
   1 -11   3        5.07        7.45      1.57 o 
   2 -11   3        1.87        2.29      1.51 o 
  -1 -10   3       58.52       66.12      3.83 o 
   0 -10   3        4.15        4.71      0.81 o 
   1 -10   3       11.23       10.86      1.42 o 
   2 -10   3        0.05        0.75      0.72 o 
   3 -10   3        0.48        0.51      0.40 o 
  -1  -9   3       41.41       44.57      1.81 o 
   0  -9   3        3.89        4.35      0.78 o 
   1  -9   3       39.76       36.18      1.87 o 
   2  -9   3       68.65       58.37      1.40 o 
   3  -9   3        0.00        0.01      0.41 o 
   4  -9   3       24.59       25.67      1.67 o 
  -1  -8   3       13.50       14.43      1.15 o 
   0  -8   3       26.72       28.97      2.78 o 
   1  -8   3        8.71        6.97      0.62 o 
   2  -8   3        2.10        4.92      0.50 o 
   3  -8   3        9.83        7.83      0.70 o 
   4  -8   3      277.99      274.87      3.96 o 
   5  -8   3        1.16        0.87      0.66 o 
  -2  -7   3       10.95        9.75      0.88 o 
  -1  -7   3      105.30      107.80      2.38 o 
   0  -7   3      139.11      133.55      2.78 o 
   1  -7   3      137.56      141.77      3.06 o 
   2  -7   3        7.85        6.77      0.65 o 
   3  -7   3      221.18      207.57      3.64 o 
   4  -7   3      299.77      309.30      5.40 o 
   5  -7   3       13.55       11.18      1.40 o 
  -3  -6   3       12.70       11.32      0.81 o 
  -2  -6   3        0.62        0.45      0.33 o 
  -1  -6   3      537.97      557.16     14.79 o 
   0  -6   3       85.65       82.21      1.52 o 
   1  -6   3        0.21        2.39      0.33 o 
   2  -6   3       12.96       14.90      1.02 o 
   3  -6   3       24.44       20.30      1.46 o 
   4  -6   3        6.97        6.33      0.84 o 
   5  -6   3        9.25        8.48      1.30 o 
  -2  -5   3       48.40       48.49      1.37 o 
  -1  -5   3      144.11      147.74      2.45 o 
   0  -5   3       28.17       24.18      0.78 o 
   1  -5   3      913.71      962.00     17.35 o 
   2  -5   3        3.07        4.43      0.65 o 
   3  -5   3        5.51        5.06      0.67 o 
   4  -5   3       31.48       31.31      1.33 o 
   5  -5   3       26.33       26.80      1.18 o 
  -2  -4   3      140.21      142.42      3.55 o 
  -1  -4   3      266.06      283.90      4.09 o 
   0  -4   3       26.12       33.54      1.38 o 
   1  -4   3       74.28       82.40      1.85 o 
   2  -4   3       12.52       10.18      0.48 o 
   3  -4   3        4.55        4.44      0.74 o 
   4  -4   3       27.52       30.63      2.19 o 
   5  -4   3       33.96       30.51      1.39 o 
   6  -4   3        4.51        3.80      2.54 o 
  -3  -3   3       25.90       28.98      1.27 o 
  -2  -3   3      525.80      602.21      7.71 o 
  -1  -3   3      630.69      628.44      7.64 o 
   0  -3   3      273.27      271.26      1.62 o 
   1  -3   3       85.70       81.52      0.99 o 
   2  -3   3       46.37       42.87      1.29 o 
   3  -3   3      146.71      146.48      3.32 o 
   4  -3   3      316.29      319.18      3.50 o 
   5  -3   3        9.36        9.08      0.84 o 
   6  -3   3        3.05        3.62      3.02 o 
  -5  -2   3        4.55        5.73      0.81 o 
  -3  -2   3        0.63        0.30      0.30 o 
  -2  -2   3      854.68      991.07     13.35 o 
   0  -2   3     1077.10     1036.46     10.19 o 
   1  -2   3        0.65        0.28      0.12 o 
   2  -2   3      182.73      189.38      2.40 o 
   3  -2   3      462.94      448.81      9.45 o 
   4  -2   3        8.48        7.81      0.90 o 
   5  -2   3       37.19       37.10      1.14 o 
   6  -2   3       23.51       24.78      2.38 o 
  -5  -1   3       59.80       59.33      1.93 o 
  -4  -1   3       11.75        9.80      0.64 o 
  -3  -1   3        9.52        8.87      0.59 o 
  -2  -1   3        9.10        7.32      0.31 o 
  -1  -1   3        0.42        1.30      0.20 o 
   0  -1   3      229.03      177.59      2.16 o 
   1  -1   3     1251.15     1430.43     10.19 o 
   2  -1   3      267.14      292.28      2.80 o 
   3  -1   3      133.37      131.03      3.18 o 
   4  -1   3       27.38       24.21      1.81 o 
   5  -1   3       13.04       11.05      3.56 o 
   6  -1   3        1.84        1.51      1.48 o 
  -6   0   3        0.28        0.03      0.54 o 
  -5   0   3       60.58       60.73      1.54 o 
  -4   0   3        9.59       10.37      0.67 o 
  -3   0   3       13.55       14.91      0.61 o 
  -2   0   3       56.57       57.20      1.65 o 
  -1   0   3     1456.98     1459.40     14.86 o 
   0   0   3        0.86        0.30      0.18 o 
   2   0   3        5.56        8.88      0.40 o 
   3   0   3       51.16       49.79      1.34 o 
   4   0   3       86.36       87.68      3.14 o 
   5   0   3        9.86        9.87      1.84 o 
   6   0   3        0.27        0.21      0.63 o 
  -6   1   3       52.50       60.81      4.59 o 
  -5   1   3       28.41       28.36      1.12 o 
  -4   1   3      330.55      315.28      5.12 o 
  -3   1   3        0.83        1.43      0.34 o 
  -2   1   3      239.76      279.55      3.80 o 
   0   1   3       21.26       23.92      0.66 o 
   1   1   3     1109.27     1038.62     10.67 o 
   2   1   3       59.51       58.21      2.11 o 
   3   1   3        6.45        8.91      0.61 o 
   4   1   3      147.87      161.97      3.68 o 
   5   1   3       36.17       36.76      2.23 o 
  -6   2   3        4.12        3.62      1.09 o 
  -5   2   3        4.53        5.15      0.79 o 
  -4   2   3       60.81       58.83      4.21 o 
  -3   2   3       91.92      102.14      1.78 o 
  -2   2   3      157.79      191.48      1.64 o 
  -1   2   3       15.75        9.08      1.34 o 
   0   2   3      109.47      103.87      1.15 o 
   1   2   3      578.31      532.08      3.95 o 
   2   2   3        9.38       10.35      0.88 o 
   3   2   3      169.75      157.05      4.83 o 
   4   2   3      163.77      178.72      4.95 o 
   5   2   3       17.83       17.84      1.96 o 
  -6   3   3       17.66       17.26      2.13 o 
  -5   3   3        0.81        1.14      0.63 o 
  -4   3   3       36.82       37.16      1.41 o 
  -3   3   3       28.14       30.14      1.40 o 
  -2   3   3       46.49       55.56      1.63 o 
  -1   3   3      615.60      661.35      5.82 o 
   0   3   3      433.96      485.19      3.90 o 
   1   3   3       68.49       72.15      1.95 o 
   2   3   3        2.33        1.36      0.33 o 
   3   3   3      141.50      133.12      4.26 o 
   4   3   3       24.18       23.27      1.72 o 
   5   3   3        9.86        9.96      1.99 o 
  -6   4   3        3.60        4.81      1.30 o 
  -5   4   3       25.04       22.69      2.24 o 
  -4   4   3        9.40        8.21      1.14 o 
  -3   4   3      239.84      237.28      3.88 o 
  -2   4   3        0.00        0.28      0.26 o 
  -1   4   3       23.67       22.05      0.77 o 
   0   4   3      162.29      193.92      3.92 o 
   1   4   3      433.93      482.59      6.15 o 
   2   4   3       38.26       38.36      3.29 o 
   3   4   3        7.03        7.12      0.94 o 
   4   4   3        0.31        0.66      0.54 o 
   5   4   3        3.97        2.20      2.08 o 
  -5   5   3      138.22      133.86      4.07 o 
  -4   5   3      149.71      148.04      4.68 o 
  -3   5   3      104.96      103.98      2.59 o 
  -2   5   3       18.81       21.02      1.30 o 
  -1   5   3        0.03        0.08      0.20 o 
   0   5   3       61.49       66.71      1.30 o 
   1   5   3      123.68      133.85      2.69 o 
   2   5   3        1.24        1.06      0.36 o 
   3   5   3       13.07       12.46      0.97 o 
   4   5   3        0.34        0.36      0.51 o 
  -5   6   3        0.17        0.54      0.54 o 
  -4   6   3       10.98        9.46      0.77 o 
  -3   6   3       87.32       78.77      3.08 o 
  -2   6   3     1937.71     2120.24    122.11 o 
  -1   6   3       83.16       88.19      2.63 o 
   0   6   3      100.89      107.68      2.38 o 
   1   6   3        3.03        3.34      0.35 o 
   2   6   3       29.33       25.32      2.35 o 
   3   6   3       79.64       76.23      2.05 o 
  -5   7   3        0.40        0.54      0.53 o 
  -4   7   3        5.32        5.12      0.63 o 
  -3   7   3        0.30        0.54      0.57 o 
  -2   7   3      619.49      672.63      6.71 o 
  -1   7   3       15.54       15.61      1.14 o 
   0   7   3        2.24        3.15      0.40 o 
   1   7   3       17.57       17.11      1.15 o 
   2   7   3       48.36       43.73      2.02 o 
  -5   8   3        2.16        2.39      1.04 o 
  -4   8   3       16.31       13.76      2.53 o 
  -3   8   3        0.17        0.23      0.53 o 
  -2   8   3       92.82       99.58      2.05 o 
  -1   8   3      278.53      284.77      3.37 o 
   0   8   3       34.50       31.12      1.17 o 
   1   8   3       75.80       65.04      1.84 o 
  -4   9   3        3.61        4.02      0.81 o 
  -3   9   3        0.64        0.77      0.45 o 
  -2   9   3       43.40       47.55      3.44 o 
  -1   9   3        0.60        0.81      0.37 o 
   0   9   3        6.50        7.80      0.60 o 
  -3  10   3        9.66        9.57      1.33 o 
  -2  10   3       26.50       31.39      1.63 o 
  -1  10   3       89.36       87.09      3.40 o 
   0  10   3       20.49       20.91      1.60 o 
  -2  11   3       10.19       13.82      1.64 o 
  -1  11   3       30.77       34.55      2.90 o 
   0 -11   4        2.43        1.96      1.30 o 
   1 -11   4       72.94       76.20      5.64 o 
   2 -11   4        2.78        1.72      1.15 o 
  -1 -10   4       72.49       82.24      4.65 o 
   0 -10   4       10.12        8.09      1.66 o 
   1 -10   4       14.08       15.24      1.81 o 
   2 -10   4        1.13        3.17      1.06 o 
   3 -10   4        7.36        8.27      1.08 o 
  -1  -9   4       11.50       11.26      1.36 o 
   0  -9   4        0.66        1.30      0.72 o 
   1  -9   4       10.12       13.88      1.21 o 
   3  -9   4        0.00        0.25      0.38 o 
   4  -9   4       14.11       13.70      1.69 o 
  -2  -8   4       72.63       81.51      2.35 o 
  -1  -8   4        3.73        3.92      0.69 o 
   0  -8   4       24.50       23.54      1.54 o 
   1  -8   4       31.12       28.27      1.07 o 
   2  -8   4       46.51       52.09      2.35 o 
   3  -8   4        0.90        0.63      0.38 o 
   4  -8   4        8.75        6.80      1.08 o 
  -3  -7   4        0.56        0.48      0.48 o 
  -2  -7   4        1.10        0.66      0.45 o 
  -1  -7   4     1136.94     1160.46      7.91 o 
   0  -7   4       55.62       49.98      1.54 o 
   1  -7   4        0.19        0.45      0.38 o 
   2  -7   4        0.00        0.10      0.30 o 
   3  -7   4       26.61       20.97      1.04 o 
   4  -7   4        0.12        0.68      0.61 o 
   5  -7   4      286.78      272.03     12.89 o 
  -3  -6   4       17.13       14.06      0.97 o 
  -2  -6   4      174.60      182.43      3.71 o 
  -1  -6   4      671.37      682.65     12.96 o 
   0  -6   4       26.58       27.77      1.82 o 
   1  -6   4        0.24        0.13      0.21 o 
   2  -6   4        0.96        0.90      0.33 o 
   3  -6   4       25.47       27.14      1.96 o 
   4  -6   4        2.13        3.18      0.75 o 
   5  -6   4        0.96        1.42      0.60 o 
  -3  -5   4      119.07      119.36      3.11 o 
  -2  -5   4        0.09        0.28      0.32 o 
  -1  -5   4       28.54       29.28      1.73 o 
   0  -5   4      186.37      178.31      2.84 o 
   1  -5   4      106.77      104.53      1.50 o 
   2  -5   4     1064.56     1170.61     53.45 o 
   3  -5   4       38.55       38.00      2.37 o 
   4  -5   4        6.98        6.18      0.91 o 
   5  -5   4        0.15        0.14      0.36 o 
  -3  -4   4       34.18       29.55      3.05 o 
  -2  -4   4       90.34       98.65      3.44 o 
  -1  -4   4        5.23        4.38      0.85 o 
   0  -4   4      429.91      436.33      4.66 o 
   1  -4   4        1.16        0.44      0.17 o 
   2  -4   4      393.77      432.09      4.75 o 
   3  -4   4       16.93       13.90      1.28 o 
   4  -4   4       30.36       29.25      1.34 o 
   5  -4   4        0.46        0.48      0.51 o 
  -4  -3   4       38.76       34.92      1.96 o 
  -3  -3   4       70.66       71.61      1.86 o 
  -2  -3   4      256.96      256.75      3.60 o 
  -1  -3   4      299.97      312.11      4.53 o 
   0  -3   4       26.21       19.82      0.53 o 
   1  -3   4       15.73       19.12      0.57 o 
   2  -3   4      193.09      188.11      4.12 o 
   3  -3   4       42.02       40.82      1.18 o 
   4  -3   4      110.97      122.06      5.01 o 
   5  -3   4        4.82        3.86      0.68 o 
  -4  -2   4        0.60        0.29      0.21 o 
  -3  -2   4        1.74        1.50      0.38 o 
  -2  -2   4       51.93       42.72      1.67 o 
  -1  -2   4      509.43      549.10      3.39 o 
   0  -2   4      658.37      635.32      5.01 o 
   1  -2   4      332.65      310.15      3.33 o 
   2  -2   4       40.47       46.90      1.40 o 
   3  -2   4        0.17        0.17      0.11 o 
   4  -2   4        1.35        1.59      0.39 o 
   5  -2   4        9.27        7.85      1.48 o 
   6  -2   4        2.28        2.54      2.60 o 
  -5  -1   4        0.15        0.09      0.33 o 
  -4  -1   4        8.29        7.18      0.57 o 
  -3  -1   4       15.20       14.57      0.78 o 
  -2  -1   4       18.65       18.94      0.69 o 
  -1  -1   4      265.33      224.66      2.04 o 
   0  -1   4      207.27      191.49      2.94 o 
   2  -1   4      173.61      211.06      2.18 o 
   3  -1   4      102.99       92.09      2.26 o 
   4  -1   4      159.37      153.11      2.06 o 
   5  -1   4       34.45       35.61      2.23 o 
  -6   0   4       10.26        9.14      1.57 o 
  -5   0   4        0.19        0.52      0.35 o 
  -4   0   4      880.26      931.46      5.23 o 
  -3   0   4      339.48      338.50      5.41 o 
  -2   0   4      483.55      476.14      3.31 o 
  -1   0   4        4.60        2.55      0.32 o 
   0   0   4     1482.19     1395.16     13.97 o 
   1   0   4       14.36       18.79      0.58 o 
   2   0   4      409.44      462.66      4.00 o 
   3   0   4        5.17        4.64      0.42 o 
   4   0   4        3.15        4.23      1.51 o 
   5   0   4      112.67      118.36      4.32 o 
  -6   1   4        2.56        2.29      1.23 o 
  -5   1   4       12.05       13.01      0.95 o 
  -4   1   4      474.64      479.41      3.21 o 
  -3   1   4        0.20        0.71      0.21 o 
  -2   1   4       51.08       45.41      0.98 o 
  -1   1   4       14.41       20.74      0.65 o 
   0   1   4      343.34      380.09      3.11 o 
   1   1   4      880.86      789.48     14.30 o 
   2   1   4        3.31        2.38      0.51 o 
   3   1   4        0.03        0.15      0.42 o 
   4   1   4      396.31      419.97      6.40 o 
   5   1   4        0.09        0.36      0.72 o 
  -6   2   4       30.92       31.67      1.93 o 
  -5   2   4        6.61        6.07      0.77 o 
  -4   2   4       23.33       21.79      1.21 o 
  -3   2   4        1.16        2.14      0.39 o 
  -2   2   4      613.69      648.07      8.44 o 
  -1   2   4     1370.92     1474.75     12.27 o 
   0   2   4        2.95        7.26      0.60 o 
   1   2   4      501.86      478.73      8.66 o 
   2   2   4       91.69       89.15      2.38 o 
   3   2   4       98.51      100.77      3.47 o 
   4   2   4        2.41        3.14      1.33 o 
   5   2   4        7.86        8.96      1.84 o 
  -6   3   4       15.94       15.71      1.82 o 
  -5   3   4       40.70       39.92      1.46 o 
  -4   3   4       84.65       80.08      1.90 o 
  -3   3   4      109.59      108.83      2.05 o 
  -2   3   4      194.06      199.68      3.03 o 
  -1   3   4      139.21      157.38      1.82 o 
   0   3   4      171.94      193.30      2.22 o 
   1   3   4      350.79      352.80      4.33 o 
   2   3   4      121.91      124.64      3.86 o 
   3   3   4       51.94       48.50      2.14 o 
   4   3   4       41.01       36.21      3.47 o 
   5   3   4       16.73       17.78      2.96 o 
  -5   4   4       11.43        9.19      0.96 o 
  -4   4   4       44.63       46.75      1.41 o 
  -3   4   4       42.62       44.68      1.07 o 
  -2   4   4       32.62       33.15      1.39 o 
  -1   4   4       68.16       70.78      1.61 o 
   0   4   4       39.51       41.34      1.54 o 
   1   4   4      914.94      939.22     11.69 o 
   2   4   4       13.36       14.18      1.42 o 
   3   4   4        7.65        8.93      1.09 o 
   4   4   4        8.32        6.97      1.60 o 
   5   4   4        2.73        1.99      2.08 o 
  -5   5   4        6.99        4.83      0.79 o 
  -4   5   4      413.69      367.22      4.84 o 
  -3   5   4       49.80       45.06      2.46 o 
  -2   5   4       92.89      102.19      3.53 o 
  -1   5   4      114.69      129.95      3.46 o 
   0   5   4      486.43      498.63      6.63 o 
   1   5   4        0.09        0.10      0.12 o 
   2   5   4       11.60       11.68      1.24 o 
   3   5   4       34.00       38.45      2.08 o 
   4   5   4      390.62      382.52      6.82 o 
  -5   6   4        0.03        0.39      0.42 o 
  -4   6   4        0.00        0.45      0.43 o 
  -3   6   4        5.26        4.56      0.60 o 
  -2   6   4       88.80       93.23      2.41 o 
  -1   6   4        8.76       10.33      0.80 o 
   0   6   4      101.14       98.59      2.24 o 
   1   6   4       14.34       14.98      1.00 o 
   2   6   4       38.24       38.21      1.45 o 
   3   6   4        1.70        1.66      0.57 o 
  -5   7   4       26.33       25.00      2.65 o 
  -4   7   4       53.49       48.88      2.46 o 
  -3   7   4        1.36        1.59      0.48 o 
  -2   7   4      178.82      186.36      2.58 o 
  -1   7   4       21.10       22.08      1.53 o 
   0   7   4       94.24       94.57      1.51 o 
   1   7   4        9.33       12.16      0.88 o 
   2   7   4        0.44        0.51      0.45 o 
   3   7   4        0.49        0.88      0.48 o 
  -4   8   4        0.93        1.33      0.57 o 
  -3   8   4        5.46        5.89      0.74 o 
  -2   8   4       23.28       23.60      1.16 o 
  -1   8   4        7.30        6.71      0.59 o 
   0   8   4        0.93        1.12      0.32 o 
   1   8   4      220.25      197.73      3.29 o 
   2   8   4       39.81       37.33      1.54 o 
  -4   9   4       70.35       74.75      5.67 o 
  -3   9   4       11.85       12.24      1.74 o 
  -2   9   4        0.57        0.49      0.37 o 
  -1   9   4        4.41        4.18      0.54 o 
   0   9   4       46.29       45.44      2.34 o 
   1   9   4        1.21        0.91      0.51 o 
  -3  10   4        3.41        3.69      1.01 o 
  -2  10   4       50.96       60.09      2.58 o 
  -1  10   4        8.16        9.06      1.31 o 
  -1  11   4       16.31       14.24      1.62 o 
   1 -11   5        0.17        0.30      0.75 o 
  -1 -10   5        2.02        2.75      1.63 o 
   0 -10   5       32.19       37.21      2.60 o 
   1 -10   5       41.45       46.66      3.05 o 
   2 -10   5       50.93       44.00      3.02 o 
   3 -10   5       41.86       40.59      3.41 o 
  -2  -9   5       15.59       12.10      2.29 o 
  -1  -9   5        0.00        0.15      0.48 o 
   0  -9   5       16.83       17.68      1.42 o 
   1  -9   5       61.13       61.02      2.29 o 
   2  -9   5      149.52      135.46      9.72 o 
   3  -9   5       54.11       50.16      2.25 o 
   4  -9   5        4.44        3.81      0.69 o 
  -2  -8   5        1.13        1.87      0.51 o 
  -1  -8   5       28.02       29.94      1.45 o 
   0  -8   5      107.35      109.97      3.05 o 
   1  -8   5       54.39       54.77      2.20 o 
   2  -8   5       13.47       13.22      0.80 o 
   3  -8   5       41.22       43.28      2.02 o 
   4  -8   5       10.86        9.46      1.40 o 
  -3  -7   5        1.34        1.81      0.51 o 
  -2  -7   5       69.45       72.71      1.70 o 
  -1  -7   5      128.70      132.61      2.15 o 
   0  -7   5        0.22        1.09      0.88 o 
   1  -7   5        4.17        3.00      0.36 o 
   2  -7   5       15.94       17.70      1.30 o 
   3  -7   5        2.23        2.81      0.76 o 
   4  -7   5        1.26        0.68      0.54 o 
   5  -7   5      239.30      236.35     11.43 o 
  -3  -6   5        1.68        1.37      0.43 o 
  -2  -6   5        7.48        8.54      0.90 o 
  -1  -6   5      138.69      138.12      3.27 o 
   0  -6   5      477.28      497.95      9.84 o 
   1  -6   5        7.59        6.61      0.58 o 
   2  -6   5      109.64      121.02      2.28 o 
   3  -6   5        8.28        7.96      1.02 o 
   4  -6   5        0.67        1.34      0.47 o 
   5  -6   5       30.31       30.40      2.31 o 
  -3  -5   5      175.76      170.39      4.41 o 
  -2  -5   5      126.07      122.98      4.71 o 
  -1  -5   5       38.68       39.25      1.65 o 
   0  -5   5        0.11        0.32      0.11 o 
   1  -5   5      293.76      301.51      4.79 o 
   2  -5   5       22.90       31.24      1.53 o 
   3  -5   5        9.69       10.28      0.72 o 
   4  -5   5       82.35       81.25      1.89 o 
   5  -5   5       23.83       25.32      1.46 o 
  -4  -4   5        2.65        0.91      0.66 o 
  -3  -4   5       32.10       21.79      2.47 o 
  -2  -4   5      357.90      391.78     10.89 o 
  -1  -4   5      124.34      116.16      3.44 o 
   0  -4   5      139.81      136.29      1.76 o 
   1  -4   5       30.05       27.28      0.95 o 
   2  -4   5       17.78       23.27      1.26 o 
   3  -4   5       99.78       91.52      1.90 o 
   4  -4   5       32.75       31.05      1.59 o 
   5  -4   5        3.32        3.42      0.69 o 
  -4  -3   5       12.19       13.13      1.27 o 
  -3  -3   5        0.52        0.02      0.16 o 
  -2  -3   5        0.17        0.39      0.14 o 
  -1  -3   5       39.30       60.46      0.77 o 
   0  -3   5       17.94       14.23      0.44 o 
   1  -3   5        8.74       11.58      0.44 o 
   2  -3   5      583.42      557.52      6.03 o 
   3  -3   5        1.94        1.86      0.34 o 
   4  -3   5       23.25       21.51      1.17 o 
   5  -3   5      142.03      134.34      7.27 o 
  -4  -2   5       89.90       86.24      1.81 o 
  -3  -2   5        3.71        3.62      1.69 o 
  -2  -2   5       12.97        9.11      0.47 o 
  -1  -2   5      359.67      505.02      7.76 o 
   0  -2   5       15.12       16.81      0.55 o 
   1  -2   5       61.98       75.23      1.15 o 
   2  -2   5       37.53       30.45      0.98 o 
   3  -2   5       17.94       14.46      0.77 o 
   4  -2   5       66.16       72.52      3.77 o 
   5  -2   5        5.68        3.50      1.78 o 
  -5  -1   5       27.17       26.29      1.30 o 
  -4  -1   5        3.33        3.19      0.33 o 
  -3  -1   5      321.43      325.94      5.14 o 
  -2  -1   5      109.57      120.75      2.08 o 
  -1  -1   5       66.79       63.74      1.48 o 
   0  -1   5      117.97      101.65      1.92 o 
   1  -1   5       29.28       30.94      0.71 o 
   2  -1   5     2247.31     2412.87    121.94 o 
   3  -1   5       67.79       63.24      1.61 o 
   4  -1   5       11.46        9.46      0.83 o 
   5  -1   5        3.25        4.59      2.44 o 
  -5   0   5        3.43        3.35      0.60 o 
  -4   0   5      900.78      951.87      6.58 o 
  -3   0   5      324.33      313.09      4.96 o 
  -2   0   5       78.31       83.31      3.13 o 
  -1   0   5       41.94       44.96      0.95 o 
   0   0   5      923.76      811.90      8.57 o 
   1   0   5      347.75      327.59      4.29 o 
   2   0   5     2105.92     2323.28    117.43 o 
   3   0   5       14.13       14.29      0.93 o 
   4   0   5       90.58       88.88      3.26 o 
   5   0   5       26.47       29.48      2.63 o 
  -5   1   5       41.92       40.85      1.63 o 
  -4   1   5      117.99      114.04      1.88 o 
  -3   1   5       16.80       15.78      0.83 o 
  -2   1   5       91.29       93.65      1.75 o 
  -1   1   5        8.36       10.86      0.48 o 
   0   1   5      881.92      879.54      6.61 o 
   1   1   5       23.22       20.16      1.03 o 
   2   1   5      528.58      498.69     11.56 o 
   3   1   5       99.13       98.02      3.44 o 
   4   1   5        7.91        6.49      2.72 o 
   5   1   5       84.02      101.76      6.04 o 
  -5   2   5        3.64        3.97      0.65 o 
  -4   2   5       54.21       50.31      1.03 o 
  -3   2   5      105.21      103.80      2.07 o 
  -2   2   5      435.40      483.84     10.60 o 
  -1   2   5     2302.29     2584.84     81.83 o 
   0   2   5        3.20        4.59      0.46 o 
   1   2   5       32.29       36.21      1.48 o 
   2   2   5        4.94        3.26      0.60 o 
   3   2   5       31.92       29.33      1.60 o 
   4   2   5        0.08        0.94      0.85 o 
   5   2   5        1.31        0.91      0.48 o 
  -5   3   5       24.49       21.77      1.63 o 
  -4   3   5       32.91       34.01      5.31 o 
  -3   3   5       32.81       33.05      1.58 o 
  -2   3   5        0.04       -0.01      0.37 o 
  -1   3   5      480.75      505.35      6.71 o 
   0   3   5       13.33       14.95      2.73 o 
   1   3   5        2.96        1.54      0.30 o 
   2   3   5      140.24      157.41      4.77 o 
   3   3   5      162.17      154.82      3.26 o 
   4   3   5        0.43        0.48      0.54 o 
   5   3   5        0.72       -0.03      0.51 o 
  -5   4   5       15.45       16.83      2.50 o 
  -4   4   5      303.82      275.92      6.97 o 
  -3   4   5      203.63      195.51      3.36 o 
  -2   4   5       16.84       11.09      1.08 o 
  -1   4   5      132.08      152.37      2.55 o 
   0   4   5        0.83        1.20      0.34 o 
   1   4   5       18.99       27.03      1.52 o 
   2   4   5       79.64       91.47      3.20 o 
   3   4   5       23.07       20.73      1.42 o 
   4   4   5        0.19        0.33      0.42 o 
  -5   5   5       10.92       11.23      1.99 o 
  -4   5   5       24.63       18.30      1.10 o 
  -3   5   5       62.89       62.24      2.08 o 
  -2   5   5       98.30       93.02      2.43 o 
  -1   5   5       71.25       72.03      1.81 o 
   0   5   5       87.73       87.94      2.02 o 
   1   5   5        5.21        5.24      0.46 o 
   2   5   5       45.78       46.08      1.69 o 
   3   5   5        0.29        0.85      0.48 o 
   4   5   5      271.04      235.64     11.83 o 
  -5   6   5        8.15        9.06      1.44 o 
  -4   6   5       52.34       52.47      1.56 o 
  -3   6   5       66.57       75.10      8.06 o 
  -2   6   5      489.98      479.27      9.34 o 
  -1   6   5      874.76      926.87     17.30 o 
   0   6   5        0.90        1.34      0.33 o 
   1   6   5      186.83      173.29      1.82 o 
   2   6   5       71.24       75.99      2.29 o 
   3   6   5        4.01        4.16      0.81 o 
   4   6   5       92.44       79.70      5.70 o 
  -5   7   5        0.22        0.52      0.51 o 
  -4   7   5        6.07        7.18      0.99 o 
  -3   7   5        7.63        8.11      0.75 o 
  -2   7   5       25.68       26.49      1.83 o 
  -1   7   5      206.51      213.90      2.97 o 
   0   7   5       37.44       36.26      0.99 o 
   1   7   5       39.87       36.12      1.90 o 
   2   7   5       77.78       80.12      2.35 o 
   3   7   5        9.04        8.30      1.69 o 
  -4   8   5       12.27       22.32     10.64 o 
  -3   8   5       66.84       71.42      1.91 o 
  -2   8   5      139.77      141.00      4.63 o 
  -1   8   5       15.50       17.63      1.01 o 
   0   8   5       11.10       10.14      0.70 o 
   1   8   5      173.11      164.60      3.26 o 
   2   8   5       45.75       45.45      2.75 o 
  -4   9   5      118.08      126.90      6.33 o 
  -3   9   5        0.03        0.05      0.43 o 
  -2   9   5        7.04        6.95      0.83 o 
  -1   9   5        2.57        2.96      0.49 o 
   0   9   5      170.59      165.61      2.52 o 
   1   9   5        8.32        7.88      1.54 o 
  -3  10   5       26.08       24.67      2.05 o 
  -2  10   5        6.43        8.39      1.30 o 
  -1  10   5        0.35        0.30      0.35 o 
   0  10   5        3.01        4.86      1.09 o 
  -1 -10   6        4.69        5.79      1.21 o 
   0 -10   6       96.14      106.62      5.98 o 
   1 -10   6        4.56        6.40      1.51 o 
   2 -10   6       15.98       16.57      1.69 o 
   3 -10   6       28.45       26.59      2.57 o 
  -2  -9   6        7.60        6.79      1.27 o 
  -1  -9   6       70.49       80.97      4.56 o 
   0  -9   6       17.48       14.94      1.72 o 
   1  -9   6        0.05        0.69      0.91 o 
   3  -9   6      154.04      154.23      5.73 o 
   4  -9   6        7.74        7.39      1.03 o 
  -2  -8   6       58.02       60.24      2.20 o 
  -1  -8   6        2.32        2.61      0.57 o 
   0  -8   6        1.29        1.39      0.58 o 
   1  -8   6        1.73        1.79      0.52 o 
   2  -8   6        0.51        0.41      0.32 o 
   3  -8   6       46.53       54.16      1.56 o 
   4  -8   6        2.03        2.78      0.70 o 
  -3  -7   6       13.05       12.89      2.44 o 
  -2  -7   6       48.99       47.93      1.40 o 
  -1  -7   6        2.48        3.05      0.58 o 
   0  -7   6      873.85      911.22      7.68 o 
   1  -7   6       41.81       40.28      0.88 o 
   2  -7   6       76.55       75.05      1.92 o 
   3  -7   6        4.86        3.64      0.71 o 
   4  -7   6       28.91       29.36      1.48 o 
   5  -7   6       72.93       67.06      5.13 o 
  -3  -6   6        5.31        6.57      0.72 o 
  -2  -6   6       41.71       40.73      1.58 o 
  -1  -6   6      113.82      114.79      1.97 o 
   0  -6   6      179.80      179.92      3.02 o 
   1  -6   6        4.67        4.54      0.48 o 
   2  -6   6        0.04        0.17      0.14 o 
   3  -6   6        0.67        1.18      0.47 o 
   4  -6   6        0.05        0.20      0.45 o 
   5  -6   6        1.20        0.93      0.57 o 
  -4  -5   6        0.20        0.27      0.54 o 
  -3  -5   6       20.99       14.00      1.30 o 
  -2  -5   6        6.64        6.07      1.03 o 
  -1  -5   6        5.68        5.06      0.66 o 
   0  -5   6        3.62        4.31      0.38 o 
   1  -5   6      166.01      159.81      2.75 o 
   2  -5   6      186.00      195.15      3.33 o 
   3  -5   6       36.74       42.51      2.18 o 
   4  -5   6        4.97        4.96      0.80 o 
   5  -5   6        8.82       10.61      1.82 o 
  -4  -4   6       13.16       14.43      2.14 o 
  -3  -4   6      190.82      162.45      4.50 o 
  -2  -4   6       13.64       15.15      1.66 o 
  -1  -4   6      256.95      238.65      7.15 o 
   0  -4   6        0.60        1.54      0.30 o 
   1  -4   6      124.96      126.67      1.88 o 
   2  -4   6       37.58       39.60      0.99 o 
   3  -4   6        4.08        4.24      0.42 o 
   4  -4   6       26.15       27.24      1.25 o 
   5  -4   6       66.35       63.10      2.69 o 
  -5  -3   6        3.78        3.14      1.78 o 
  -4  -3   6       57.90       57.19      3.59 o 
  -3  -3   6      110.36      102.49      1.60 o 
  -2  -3   6      194.28      167.34      3.47 o 
  -1  -3   6      237.34      267.40      6.32 o 
   0  -3   6      124.69      109.73      1.83 o 
   1  -3   6        2.51        5.06      0.37 o 
   2  -3   6      456.04      444.48      8.46 o 
   3  -3   6       23.77       21.99      1.24 o 
   4  -3   6        9.20        7.76      2.81 o 
   5  -3   6       76.85       70.65      5.82 o 
  -5  -2   6        0.38        0.18      0.24 o 
  -4  -2   6        1.19        1.66      0.38 o 
  -3  -2   6       45.74       50.83      5.63 o 
  -2  -2   6      175.97      174.07      3.63 o 
  -1  -2   6      760.71      789.39     10.03 o 
   0  -2   6      399.34      458.84      3.91 o 
   1  -2   6       59.57       58.68      1.17 o 
   2  -2   6       67.01       71.35      1.15 o 
   3  -2   6       95.06       93.70      2.36 o 
   4  -2   6      414.39      422.52      4.77 o 
   5  -2   6        4.97        4.74      1.15 o 
  -5  -1   6       15.75       13.97      2.54 o 
  -4  -1   6        0.84        1.32      0.37 o 
  -3  -1   6       24.16       23.54      1.26 o 
  -2  -1   6        0.00        0.24      0.23 o 
  -1  -1   6       10.51        6.62      0.45 o 
   0  -1   6       25.78       17.96      0.62 o 
   1  -1   6      282.39      255.57      2.05 o 
   2  -1   6     1732.08     1863.59     31.35 o 
   3  -1   6       29.70       26.16      1.69 o 
   4  -1   6        5.35        4.56      2.75 o 
   5  -1   6        2.61        1.18      0.91 o 
  -5   0   6        4.49        4.50      0.65 o 
  -4   0   6        1.07        0.95      0.29 o 
  -3   0   6      196.15      198.53      3.45 o 
  -2   0   6       18.53       18.80      0.72 o 
  -1   0   6      241.88      248.41      4.04 o 
   0   0   6      146.81      134.33      2.14 o 
   1   0   6        1.38        0.33      0.27 o 
   2   0   6      224.11      224.56     22.08 o 
   3   0   6       27.22       29.53      0.93 o 
   4   0   6       31.09       31.17      2.32 o 
   5   0   6        9.39       10.41      5.31 o 
  -5   1   6       89.41       88.85      4.72 o 
  -4   1   6       35.52       38.76      1.15 o 
  -3   1   6      270.23      267.17      4.35 o 
  -2   1   6        4.50        2.94      0.33 o 
  -1   1   6     1467.77     1674.02     16.18 o 
   0   1   6       94.03       85.10      1.72 o 
   1   1   6       60.35       61.96      1.84 o 
   2   1   6      369.19      349.32      4.69 o 
   3   1   6        7.11        8.75      1.15 o 
   4   1   6       10.20        8.48      1.27 o 
   5   1   6       67.78       63.10      4.04 o 
  -5   2   6       85.56       86.36      2.20 o 
  -4   2   6        0.01        0.14      0.17 o 
  -3   2   6       23.09       21.06      1.17 o 
  -2   2   6       39.50       38.87      1.25 o 
  -1   2   6       21.60       25.10      1.07 o 
   0   2   6       89.22       93.83      2.28 o 
   1   2   6      225.64      226.88      4.77 o 
   2   2   6       10.46       12.01      0.74 o 
   3   2   6        0.16        0.24      0.66 o 
   4   2   6        7.45        8.51      1.06 o 
   5   2   6       14.98       17.84      3.86 o 
  -5   3   6       88.49       84.13      2.82 o 
  -4   3   6       51.94       51.64      1.03 o 
  -3   3   6       52.12       50.62      1.96 o 
  -1   3   6      429.15      460.60      9.60 o 
   0   3   6      368.15      351.97      4.79 o 
   1   3   6       47.51       49.52      2.66 o 
   2   3   6       27.14       31.05      2.60 o 
   3   3   6       41.26       39.23      1.72 o 
   4   3   6        2.61        1.87      0.63 o 
   5   3   6        1.32        1.45      1.09 o 
  -5   4   6        3.29        2.98      0.95 o 
  -4   4   6       14.68        8.84      5.13 o 
  -3   4   6      133.06      125.28      4.15 o 
  -2   4   6        4.24        3.85      0.49 o 
  -1   4   6      115.50      126.08      2.76 o 
   0   4   6       22.41       19.29      1.75 o 
   1   4   6        7.38        8.96      0.64 o 
   2   4   6      141.76      158.23      4.95 o 
   3   4   6        3.19        2.44      0.69 o 
   4   4   6       13.67       12.43      1.54 o 
  -5   5   6        7.85        8.30      1.43 o 
  -4   5   6       24.29       18.06      1.27 o 
  -3   5   6        0.22        0.16      0.44 o 
  -2   5   6        6.58        8.07      0.88 o 
  -1   5   6       30.42       32.70      1.94 o 
   0   5   6        5.46        5.40      0.67 o 
   1   5   6        4.91        3.34      0.50 o 
   2   5   6        0.16        0.24      0.48 o 
   3   5   6        0.07        0.33      0.51 o 
   4   5   6        9.32        6.49      1.39 o 
  -5   6   6        0.80        0.89      0.71 o 
  -4   6   6       20.43       22.28      3.15 o 
  -3   6   6      167.09      167.77      4.24 o 
  -2   6   6       57.20       52.20      1.32 o 
  -1   6   6     1367.37     1364.15     34.10 o 
   0   6   6       34.02       33.27      1.09 o 
   1   6   6       44.05       39.00      0.85 o 
   2   6   6      107.85      104.36      2.75 o 
   3   6   6        2.46        2.23      0.66 o 
   4   6   6        1.24        1.30      0.88 o 
  -4   7   6        4.51        6.13      2.11 o 
  -3   7   6       22.27       22.40      1.05 o 
  -2   7   6       60.07       55.35      2.50 o 
  -1   7   6      340.45      350.59      3.52 o 
   0   7   6        2.80        2.26      0.51 o 
   1   7   6      111.56      107.32      2.69 o 
   2   7   6       65.35       68.20      2.38 o 
   3   7   6       66.65       69.65      4.07 o 
  -4   8   6       76.89       89.30      4.62 o 
  -3   8   6       28.90       30.76      1.41 o 
  -2   8   6       37.76       39.25      1.61 o 
  -1   8   6      107.30      111.22      2.04 o 
   0   8   6       49.80       51.10      1.81 o 
   1   8   6       51.91       49.86      1.90 o 
   2   8   6      194.22      200.39     10.17 o 
  -3   9   6        0.00        0.66      0.52 o 
  -2   9   6        6.78        6.13      0.82 o 
  -1   9   6       27.92       31.88      1.19 o 
   0   9   6        1.64        2.44      0.69 o 
   1   9   6        2.97        3.20      0.97 o 
  -2  10   6        0.40        0.29      0.41 o 
  -1  10   6       81.85       91.47      4.58 o 
   0  10   6        3.85        4.41      1.06 o 
  -1 -10   7       34.86       30.90      2.66 o 
   0 -10   7        6.99        7.33      1.66 o 
   1 -10   7        0.31        0.66      0.63 o 
   2 -10   7       19.40       23.60      3.74 o 
  -2  -9   7       19.07       21.97      3.35 o 
  -1  -9   7        1.47        1.63      0.88 o 
   0  -9   7       11.63       11.06      1.02 o 
   1  -9   7        0.16        0.23      0.42 o 
   2  -9   7       16.90       16.60      1.63 o 
   3  -9   7       21.57       16.46      1.86 o 
  -3  -8   7        0.31        1.96      1.24 o 
  -2  -8   7       44.09       48.82      2.66 o 
  -1  -8   7       76.69       78.08      2.61 o 
   0  -8   7       35.42       35.12      1.28 o 
   1  -8   7      105.56      107.68      2.10 o 
   2  -8   7        3.32        3.47      0.45 o 
   3  -8   7        8.08       11.62      1.05 o 
   4  -8   7        0.14        0.27      0.57 o 
  -3  -7   7        0.62        1.41      0.64 o 
  -2  -7   7       23.24       23.51      1.80 o 
  -1  -7   7       59.46       65.28      1.70 o 
   0  -7   7      964.08      999.93      6.81 o 
   1  -7   7      163.19      161.06      2.03 o 
   2  -7   7        1.75        1.75      0.46 o 
   3  -7   7       27.30       25.74      1.22 o 
   4  -7   7        2.68        2.49      0.74 o 
  -4  -6   7       35.18       38.99      3.29 o 
  -3  -6   7       55.03       56.71      2.47 o 
  -2  -6   7        2.84        3.57      0.66 o 
  -1  -6   7        0.49        0.76      0.39 o 
   0  -6   7      161.50      165.82      3.73 o 
   1  -6   7       19.84       20.63      1.15 o 
   2  -6   7        8.72        6.77      0.81 o 
   3  -6   7       45.08       45.38      1.64 o 
   4  -6   7       13.02       12.47      1.32 o 
   5  -6   7        0.89        1.90      1.04 o 
  -4  -5   7        9.22        8.60      1.90 o 
  -3  -5   7       50.01       42.49      3.02 o 
  -2  -5   7      109.11      111.93      3.11 o 
  -1  -5   7       29.79       28.52      1.31 o 
   0  -5   7        1.46        1.58      0.36 o 
   1  -5   7      262.12      263.12      4.46 o 
   2  -5   7      119.00      113.99      3.53 o 
   3  -5   7      296.09      281.28      4.41 o 
   4  -5   7        0.38        0.42      0.43 o 
   5  -5   7        0.30        0.28      0.51 o 
  -4  -4   7        2.39        2.54      1.48 o 
  -3  -4   7      173.27      155.24      3.83 o 
  -2  -4   7        8.39       13.07      1.69 o 
  -1  -4   7       14.23       14.26      1.21 o 
   0  -4   7       58.43       53.03      1.54 o 
   1  -4   7       83.96       73.64      1.48 o 
   2  -4   7        9.52        6.90      0.55 o 
   3  -4   7      457.67      440.57     10.54 o 
   4  -4   7        0.96        0.55      0.44 o 
   5  -4   7       15.11       14.40      3.23 o 
  -5  -3   7        3.73        1.48      1.54 o 
  -4  -3   7       77.93       86.28      2.81 o 
  -3  -3   7       18.58       18.47      2.02 o 
  -2  -3   7       28.70       26.85      1.80 o 
  -1  -3   7       19.67       16.98      1.02 o 
   0  -3   7      438.87      497.96      7.97 o 
   1  -3   7        0.79        2.75      1.04 o 
   2  -3   7        1.19        2.42      0.36 o 
   3  -3   7      125.42      118.28      2.10 o 
   4  -3   7       33.63       34.02      1.67 o 
   5  -3   7       56.92       58.46      3.98 o 
  -5  -2   7        1.94        0.91      0.97 o 
  -4  -2   7      136.43      143.11      3.29 o 
  -3  -2   7      100.56       95.29      1.57 o 
  -2  -2   7       26.13       23.15      1.36 o 
  -1  -2   7      269.71      245.39      6.40 o 
   0  -2   7      735.68      779.00     11.29 o 
   1  -2   7       72.09       67.13      2.67 o 
   2  -2   7        0.03        0.21      0.21 o 
   3  -2   7      109.18      102.83      1.95 o 
   4  -2   7       55.81       58.21      1.93 o 
   5  -2   7        0.01       -0.06      0.57 o 
  -4  -1   7       11.71       13.30      0.79 o 
  -3  -1   7      177.47      173.21      3.72 o 
  -2  -1   7       35.83       37.96      2.30 o 
  -1  -1   7       47.03       56.78      1.19 o 
   0  -1   7      558.64      544.56      7.10 o 
   1  -1   7      164.70      160.26      6.34 o 
   2  -1   7      227.40      258.66      6.37 o 
   3  -1   7     1053.56     1092.94     20.38 o 
   4  -1   7        0.28        0.45      0.51 o 
   5  -1   7        2.37        2.96      2.63 o 
  -5   0   7        9.29        9.63      1.34 o 
  -4   0   7        7.94        8.24      0.57 o 
  -3   0   7     2041.47     2070.96     97.56 o 
  -2   0   7       34.94       40.99      1.01 o 
  -1   0   7       56.83       55.10      1.47 o 
   0   0   7       12.78       13.67      0.91 o 
   1   0   7        9.33        5.85      0.97 o 
   2   0   7        0.01        0.30      0.25 o 
   3   0   7       81.81       86.20      2.07 o 
   4   0   7       19.04       19.59      1.54 o 
   5   0   7        1.39        1.78      1.36 o 
  -5   1   7       17.28       18.51      1.57 o 
  -4   1   7       16.96       16.36      0.72 o 
  -3   1   7       51.79       54.78      2.82 o 
  -2   1   7      141.23      120.27      5.95 o 
  -1   1   7      187.95      192.43      3.86 o 
   0   1   7      129.19      140.63      3.17 o 
   1   1   7        2.26        1.60      0.39 o 
   2   1   7      124.22      121.98      4.01 o 
   3   1   7       50.01       47.38      1.99 o 
   4   1   7        5.72        7.36      1.18 o 
   5   1   7       80.55       94.10      6.97 o 
  -5   2   7       12.09       12.85      1.74 o 
  -4   2   7       23.98       23.08      0.97 o 
  -3   2   7       10.68       13.34      2.17 o 
  -2   2   7      112.19      117.64      2.15 o 
  -1   2   7        0.08        0.79      0.33 o 
   0   2   7      703.38      798.90     12.87 o 
   1   2   7       10.54        9.84      0.85 o 
   2   2   7       13.10       12.86      1.39 o 
   3   2   7        0.99        0.36      0.36 o 
   4   2   7       77.23       75.87      2.66 o 
   5   2   7        9.75        8.09      2.05 o 
  -5   3   7       20.15       15.19      2.64 o 
  -4   3   7      176.79      182.28      2.29 o 
  -3   3   7       33.04       31.65      0.97 o 
  -2   3   7       80.75       72.44      1.86 o 
  -1   3   7       68.42       68.08      1.78 o 
   0   3   7       35.35       34.48      1.42 o 
   1   3   7      163.50      167.31      5.01 o 
   2   3   7      216.69      234.28      6.94 o 
   3   3   7        1.43        2.78      0.69 o 
   4   3   7       16.59       16.21      1.84 o 
  -5   4   7       64.47       71.82      3.06 o 
  -4   4   7        0.05        0.19      0.20 o 
  -3   4   7        2.11        5.79      0.60 o 
  -2   4   7        3.14        3.76      0.66 o 
  -1   4   7      258.77      259.43      5.21 o 
   0   4   7       39.94       34.75      2.06 o 
   1   4   7        3.00        2.16      0.28 o 
   2   4   7      162.83      175.58      3.47 o 
   3   4   7       10.13       13.55      1.33 o 
   4   4   7       23.97       25.89      2.23 o 
  -5   5   7       16.49       17.31      1.98 o 
  -4   5   7       24.27       51.81      2.57 o 
  -3   5   7       55.30       40.76      1.66 o 
  -2   5   7        2.77        4.00      0.86 o 
  -1   5   7      184.54      180.22      7.64 o 
   0   5   7       18.89       18.90      1.32 o 
   1   5   7      330.54      311.50      2.66 o 
   2   5   7       15.85       14.55      1.24 o 
   3   5   7       28.88       26.65      1.60 o 
   4   5   7       19.41       20.31      3.17 o 
  -5   6   7        3.16        2.48      1.47 o 
  -4   6   7        0.12        0.72      0.51 o 
  -3   6   7        6.95        6.51      0.89 o 
  -2   6   7        8.30        6.96      0.95 o 
  -1   6   7      257.43      257.88      2.87 o 
   0   6   7       77.81       86.70      2.50 o 
   1   6   7       10.26       10.05      0.97 o 
   2   6   7        3.87        3.62      1.69 o 
   3   6   7        8.86        8.93      1.84 o 
  -4   7   7       12.54       13.52      2.37 o 
  -3   7   7        0.33        0.53      0.42 o 
  -2   7   7       37.68       36.14      1.59 o 
  -1   7   7       94.60       87.42      2.02 o 
   0   7   7       10.05        8.94      0.80 o 
   1   7   7       25.00       22.75      1.42 o 
   2   7   7       85.17       92.53      2.90 o 
   3   7   7        3.03        2.08      1.27 o 
  -4   8   7      108.28      121.53      8.84 o 
  -3   8   7       73.43       86.58      5.10 o 
  -2   8   7       15.91       15.44      1.57 o 
  -1   8   7       52.12       52.29      3.23 o 
   0   8   7       17.66       14.61      1.14 o 
   1   8   7       19.08       19.44      2.02 o 
   2   8   7       38.04       37.93      3.05 o 
  -3   9   7      128.67      141.96      6.97 o 
  -2   9   7       22.28       20.98      1.35 o 
  -1   9   7       38.37       34.75      1.89 o 
   0   9   7        5.31        5.43      1.27 o 
  -2  10   7        3.20        1.85      0.99 o 
  -1  10   7       25.39       29.91      1.80 o 
   0  10   7        8.63        8.51      1.54 o 
   0 -10   8        0.05        0.24      0.63 o 
   1 -10   8       18.13       20.04      3.23 o 
   2 -10   8       46.47       55.44      4.44 o 
  -1  -9   8        0.07        0.52      0.65 o 
   0  -9   8       16.96       16.84      1.39 o 
   1  -9   8        9.50        9.06      1.52 o 
   2  -9   8       15.45       16.65      1.77 o 
   3  -9   8       16.59       20.88      3.38 o 
  -2  -8   8       19.11       28.79      1.58 o 
  -1  -8   8       29.18       29.24      1.29 o 
   0  -8   8        7.25        6.39      0.86 o 
   1  -8   8        4.06        3.39      0.74 o 
   2  -8   8       38.90       39.09      1.00 o 
   3  -8   8        0.65        0.42      0.50 o 
   4  -8   8        0.10        0.29      0.53 o 
  -3  -7   8      109.23      111.66      5.65 o 
  -2  -7   8       12.97       11.60      1.03 o 
  -1  -7   8        6.78        6.20      0.85 o 
   0  -7   8        1.50        1.73      0.55 o 
   1  -7   8      114.77      111.85     10.83 o 
   2  -7   8        4.43        3.65      0.54 o 
   3  -7   8       11.16       11.95      1.16 o 
   4  -7   8       13.78       12.49      1.54 o 
  -2  -6   8       17.69       18.18      0.98 o 
  -1  -6   8        0.01        0.37      0.33 o 
   0  -6   8       25.12       25.93      1.81 o 
   1  -6   8       29.28       30.45      0.92 o 
   2  -6   8        3.20        2.31      0.54 o 
   4  -6   8        0.29        0.49      0.40 o 
  -4  -5   8        0.66        0.48      0.66 o 
  -3  -5   8       60.12       56.89      2.54 o 
  -2  -5   8      300.50      297.47      5.61 o 
  -1  -5   8       43.37       42.32      1.36 o 
   0  -5   8       19.83       17.22      1.08 o 
   1  -5   8       61.64       54.53      1.29 o 
   2  -5   8       57.83       61.05      1.17 o 
   3  -5   8       76.48       80.96      1.99 o 
   4  -5   8        0.19        0.45      0.42 o 
   5  -5   8       37.39       39.38      3.86 o 
  -4  -4   8        2.80        1.33      1.42 o 
  -3  -4   8       65.10       71.70      2.54 o 
  -2  -4   8      188.88      166.13      3.86 o 
  -1  -4   8        1.89        3.36      0.62 o 
   0  -4   8       48.60       48.45      1.10 o 
   1  -4   8      106.13      102.78      2.00 o 
   2  -4   8       33.15       31.06      1.01 o 
   3  -4   8      107.27      109.34      1.64 o 
   4  -4   8        6.29        4.75      0.75 o 
   5  -4   8        0.59        0.48      0.48 o 
  -4  -3   8       35.87       27.79      2.26 o 
  -3  -3   8        8.44        7.67      0.94 o 
  -2  -3   8        0.01        0.15      0.19 o 
  -1  -3   8       64.48       62.24      2.20 o 
   0  -3   8      371.64      412.85      7.84 o 
   1  -3   8        3.13        1.75      0.32 o 
   2  -3   8        0.43        0.54      0.26 o 
   3  -3   8       19.55       17.42      1.20 o 
   4  -3   8        0.80        1.15      0.40 o 
   5  -3   8       16.96       15.21      3.53 o 
  -5  -2   8       81.13       97.15      6.85 o 
  -4  -2   8       41.47       42.28      2.11 o 
  -3  -2   8       19.47       19.50      1.51 o 
  -2  -2   8       18.20       19.71      2.02 o 
  -1  -2   8       74.11       70.29      2.60 o 
   0  -2   8       11.80        4.41      0.63 o 
   1  -2   8      154.97      176.08      4.39 o 
   2  -2   8       31.27       29.66      0.81 o 
   3  -2   8      514.37      522.83      5.57 o 
   4  -2   8       16.47       16.21      4.19 o 
   5  -2   8        7.28       10.38      3.14 o 
  -5  -1   8       25.54       26.74      2.29 o 
  -4  -1   8       13.74       12.50      0.78 o 
  -3  -1   8       92.57       95.82      1.55 o 
  -2  -1   8      254.05      264.85      5.26 o 
  -1  -1   8       26.16       25.18      1.08 o 
   0  -1   8       70.38       64.46      1.34 o 
   1  -1   8      258.94      272.02      4.00 o 
   2  -1   8       49.71       49.93      1.98 o 
   3  -1   8      658.14      681.80      5.02 o 
   4  -1   8        0.01        0.21      0.57 o 
   5  -1   8       14.11       14.49      4.38 o 
  -5   0   8       40.98       40.17      2.75 o 
  -4   0   8       16.61       16.59      0.66 o 
  -3   0   8      355.69      346.90      3.52 o 
  -2   0   8      671.16      684.87     12.54 o 
  -1   0   8       25.93       24.73      1.09 o 
   0   0   8      103.14       96.96      1.79 o 
   1   0   8      152.17      143.68      4.41 o 
   2   0   8       65.63       63.81      2.37 o 
   4   0   8        8.58       11.02      1.30 o 
   5   0   8      114.44      130.76      9.30 o 
  -5   1   8       35.73       39.29      3.80 o 
  -4   1   8       26.98       27.96      0.91 o 
  -3   1   8        1.14        1.16      0.32 o 
  -2   1   8      134.12      127.30      2.42 o 
  -1   1   8       82.03       80.40      1.34 o 
   0   1   8      457.89      467.59      8.84 o 
   1   1   8      223.97      232.10      6.64 o 
   2   1   8        5.77        4.27      0.44 o 
   3   1   8       19.64       23.15      2.44 o 
   4   1   8       16.74       15.63      1.81 o 
   5   1   8        0.11        0.48      1.03 o 
  -5   2   8        0.48        0.75      0.58 o 
  -4   2   8       29.14       27.35      1.69 o 
  -3   2   8       18.02       23.26      1.31 o 
  -2   2   8      292.31      295.06      4.85 o 
  -1   2   8      114.13      116.72      2.58 o 
   0   2   8      224.23      271.92      6.41 o 
   1   2   8       64.33       60.60      2.38 o 
   2   2   8       42.27       41.04      2.02 o 
   3   2   8        0.03        0.48      0.51 o 
   4   2   8        0.61        0.33      0.60 o 
  -5   3   8       12.88       14.06      3.86 o 
  -4   3   8        1.26        2.08      0.53 o 
  -3   3   8        1.73        0.36      0.34 o 
  -2   3   8        1.86        1.70      0.43 o 
  -1   3   8        6.14        4.82      0.68 o 
   0   3   8      277.55      279.75      5.53 o 
   1   3   8        1.40        0.78      0.45 o 
   2   3   8        0.00        0.21      0.48 o 
   3   3   8      144.87      180.62      4.32 o 
   4   3   8       10.86        9.96      2.02 o 
  -5   4   8       20.88       30.98      9.69 o 
  -4   4   8       37.39       37.08      0.99 o 
  -3   4   8      230.25      181.41      4.66 o 
  -2   4   8       31.67       28.71      1.46 o 
  -1   4   8        2.14        1.72      0.59 o 
   0   4   8       74.78       73.23      2.02 o 
   1   4   8      170.94      151.11      4.80 o 
   2   4   8        9.68        8.60      0.91 o 
   3   4   8       31.11       31.66      1.90 o 
   4   4   8        4.21        3.68      1.03 o 
  -5   5   8       21.57       25.06      2.15 o 
  -4   5   8       52.05       50.59      2.28 o 
  -3   5   8       83.81       76.66      3.05 o 
  -2   5   8        3.40        5.74      1.05 o 
  -1   5   8       10.65        8.82      1.01 o 
   0   5   8       74.56       76.46      1.42 o 
   1   5   8      270.73      264.58      4.29 o 
   2   5   8        5.73        4.38      1.57 o 
   3   5   8        3.68        3.68      0.75 o 
   4   5   8       19.05       23.30      3.65 o 
  -4   6   8       13.63       14.79      2.51 o 
  -3   6   8       54.29       50.10      2.08 o 
  -2   6   8       41.78       42.30      4.04 o 
  -1   6   8        4.55        5.84      1.37 o 
   0   6   8     1427.74     1426.81     15.83 o 
   1   6   8       33.04       34.65      2.02 o 
   2   6   8        0.19        0.24      0.51 o 
   3   6   8       10.04       10.68      2.11 o 
  -4   7   8       10.05       10.02      1.59 o 
  -3   7   8        0.27        0.59      0.52 o 
  -2   7   8       16.30       14.25      1.12 o 
  -1   7   8        0.53        0.39      0.39 o 
   0   7   8        5.23        6.07      0.77 o 
   1   7   8        0.64        0.88      0.54 o 
   2   7   8        6.80        5.73      1.33 o 
  -3   8   8       92.62      106.76      4.25 o 
  -2   8   8        9.04       10.72      1.27 o 
  -1   8   8       20.60       22.20      1.62 o 
   0   8   8       27.54       27.82      1.63 o 
   1   8   8       16.76       17.75      1.60 o 
   2   8   8        9.06       11.35      1.93 o 
  -3   9   8       57.57       62.12      3.43 o 
  -2   9   8        0.13        0.14      0.44 o 
  -1   9   8       17.08       16.72      1.54 o 
   0   9   8       11.45       10.38      1.75 o 
   1   9   8       87.08       91.38      6.49 o 
  -1  -9   9       15.74       16.38      2.24 o 
   0  -9   9       72.69       74.55      3.26 o 
   1  -9   9       30.99       28.70      1.57 o 
   2  -9   9        0.03        0.26      0.33 o 
  -2  -8   9        0.06        0.40      0.47 o 
  -1  -8   9       47.92       53.47      2.43 o 
   0  -8   9        6.01        6.27      1.01 o 
   1  -8   9       56.27       60.83      1.71 o 
   2  -8   9       24.88       26.56      2.08 o 
   3  -8   9        1.74        2.18      1.17 o 
  -3  -7   9       54.11       60.82      3.29 o 
  -2  -7   9        6.11        4.28      0.94 o 
  -1  -7   9        0.07        0.09      0.47 o 
   0  -7   9        1.40        1.39      0.54 o 
   1  -7   9      761.45      765.10      5.88 o 
   2  -7   9        0.00        0.13      0.17 o 
   3  -7   9        3.04        3.39      0.76 o 
   4  -7   9        2.66        2.88      1.55 o 
  -3  -6   9        1.01        0.91      1.36 o 
  -2  -6   9        3.68        3.52      0.86 o 
  -1  -6   9      153.49      156.53      3.44 o 
   0  -6   9       44.29       44.92      1.73 o 
   1  -6   9      109.33      106.00      6.44 o 
   2  -6   9       78.65       80.70      1.72 o 
   3  -6   9        2.39        2.22      0.66 o 
   4  -6   9        7.78        6.67      1.34 o 
  -4  -5   9        1.60        0.75      1.12 o 
  -3  -5   9      148.40      155.06      4.23 o 
  -2  -5   9      191.10      161.79      4.01 o 
  -1  -5   9        0.19        0.30      0.39 o 
   0  -5   9       16.59       16.17      0.98 o 
   1  -5   9       48.69       46.43      1.09 o 
   2  -5   9      161.53      162.69      3.83 o 
   3  -5   9        2.28        2.77      0.61 o 
   4  -5   9       61.53       61.47      2.84 o 
  -4  -4   9       13.93       11.08      2.32 o 
  -3  -4   9        0.15        0.33      0.63 o 
  -2  -4   9      113.91       90.33      4.56 o 
  -1  -4   9       19.86       18.00      1.49 o 
   0  -4   9       48.61       47.73      1.15 o 
   1  -4   9       10.30       10.06      0.68 o 
   2  -4   9      157.47      159.46      2.34 o 
   3  -4   9       86.13       90.38      1.60 o 
   4  -4   9        1.27        0.63      0.37 o 
   5  -4   9        0.35        0.66      1.15 o 
  -4  -3   9        1.39        1.21      1.09 o 
  -3  -3   9        6.86        6.85      2.50 o 
  -2  -3   9       27.59       25.81      1.68 o 
  -1  -3   9      158.27      142.94      3.07 o 
   0  -3   9       38.85       44.82      1.33 o 
   1  -3   9      218.61      244.16      4.11 o 
   2  -3   9      108.06      110.58      1.93 o 
   3  -3   9       61.28       61.12      1.26 o 
   4  -3   9       46.36       40.36      3.49 o 
   5  -3   9        1.05        0.21      0.75 o 
  -4  -2   9        1.64        1.48      0.75 o 
  -3  -2   9       21.05       21.59      0.95 o 
  -2  -2   9        4.22        5.06      0.64 o 
  -1  -2   9        1.48        0.86      0.29 o 
   0  -2   9      116.66      109.93      2.53 o 
   1  -2   9        0.22        0.67      0.24 o 
   2  -2   9        0.12        0.32      0.24 o 
   3  -2   9       17.40       19.06      0.72 o 
   4  -2   9        5.16        5.40      2.72 o 
   5  -2   9       54.69       68.39      5.43 o 
  -4  -1   9       53.04       49.59      1.36 o 
  -3  -1   9       20.34       19.99      0.93 o 
  -2  -1   9      728.38      728.26     13.77 o 
  -1  -1   9        0.17        0.22      0.19 o 
   0  -1   9       51.38       53.38      1.46 o 
   1  -1   9       10.69       11.42      0.84 o 
   2  -1   9       50.03       53.51      1.25 o 
   3  -1   9      483.73      505.76      4.83 o 
   4  -1   9       45.93       37.60      2.14 o 
   5  -1   9       32.59       41.53      3.59 o 
  -4   0   9        7.99        7.71      0.56 o 
  -3   0   9       76.45       74.54      1.30 o 
  -2   0   9      537.13      550.26     10.49 o 
  -1   0   9        0.46        0.54      0.27 o 
   0   0   9       16.18       17.68      1.22 o 
   1   0   9       28.17       27.49      2.35 o 
   2   0   9        8.00        6.54      0.62 o 
   3   0   9       14.96       10.44      1.24 o 
   4   0   9        5.64        4.68      0.94 o 
   5   0   9       50.59       61.17      4.80 o 
  -5   1   9       23.94       24.70      2.11 o 
  -4   1   9       23.95       22.68      0.89 o 
  -3   1   9       10.62       11.24      0.86 o 
  -2   1   9       45.68       48.53      1.25 o 
  -1   1   9       23.10       23.61      1.46 o 
   0   1   9      497.37      457.66     12.28 o 
   1   1   9      206.05      209.59      6.19 o 
   2   1   9        1.37        2.79      0.45 o 
   3   1   9       49.68       51.15      2.23 o 
   4   1   9        2.03        0.54      0.54 o 
  -5   2   9      216.34      244.27     11.65 o 
  -4   2   9       46.26       44.62      1.19 o 
  -3   2   9        7.18        7.91      0.58 o 
  -2   2   9       26.92       29.01      1.03 o 
  -1   2   9        3.65        3.20      0.53 o 
   0   2   9       66.83       61.90      2.35 o 
   1   2   9      101.55       96.57      3.44 o 
   2   2   9       39.70       42.22      1.84 o 
   3   2   9       44.70       54.93      2.32 o 
   4   2   9        0.15        0.66      0.85 o 
  -5   3   9      145.54      159.56      8.08 o 
  -4   3   9        3.63        4.34      0.65 o 
  -3   3   9       11.23        9.45      0.65 o 
  -2   3   9       23.94       19.23      1.39 o 
  -1   3   9      181.17      185.95      4.04 o 
   0   3   9      579.08      582.35     11.10 o 
   1   3   9       12.97       14.00      1.57 o 
   2   3   9       16.28       14.03      1.27 o 
   3   3   9       40.25       41.71      2.20 o 
   4   3   9        4.80        6.97      1.60 o 
  -5   4   9        0.71        0.71      0.69 o 
  -4   4   9       10.31        8.86      0.82 o 
  -3   4   9      123.36      106.45      1.97 o 
  -2   4   9       62.78       51.27      1.93 o 
  -1   4   9        4.33        4.10      0.78 o 
   0   4   9        2.18        1.92      0.53 o 
   1   4   9      122.20      114.23      2.87 o 
   2   4   9      136.60      139.67      3.50 o 
   3   4   9       25.10       24.99      6.94 o 
   4   4   9        1.15        1.03      0.88 o 
  -4   5   9        4.23        4.30      1.00 o 
  -3   5   9       11.04       11.44      1.12 o 
  -2   5   9       49.19       34.96      1.44 o 
  -1   5   9        6.65        6.78      1.03 o 
   0   5   9      756.00      770.66     12.31 o 
   1   5   9       13.03       14.40      1.27 o 
   2   5   9        0.63        0.45      0.88 o 
   3   5   9        0.12        0.03      0.57 o 
  -4   6   9       43.03       47.92      2.44 o 
  -3   6   9       45.31       53.61      1.74 o 
  -2   6   9      187.56      186.72      2.74 o 
  -1   6   9       16.10       16.18      1.30 o 
   0   6   9      256.15      251.45     15.66 o 
   1   6   9       47.85       51.00      2.14 o 
   2   6   9       12.35       12.80      1.60 o 
   3   6   9       35.60       36.64      3.11 o 
  -4   7   9        8.07        7.88      1.44 o 
  -3   7   9        0.04        0.75      0.55 o 
  -2   7   9        5.66        7.65      1.18 o 
  -1   7   9        8.07        7.99      0.90 o 
   0   7   9       17.61       17.17      1.96 o 
   1   7   9        6.71        6.88      1.12 o 
   2   7   9       81.97       93.58      6.73 o 
  -3   8   9      150.58      180.44     12.40 o 
  -2   8   9        0.01        0.48      0.77 o 
  -1   8   9        1.74        2.20      0.95 o 
   0   8   9        1.73        1.72      0.81 o 
   1   8   9        8.85        9.78      1.78 o 
  -2   9   9        3.63        4.94      1.16 o 
  -1   9   9        5.29        5.45      1.28 o 
   0   9   9       12.51       13.07      2.17 o 
   0  -9  10        3.35        2.37      1.32 o 
   1  -9  10       12.54       11.27      1.48 o 
   2  -9  10       13.61       14.18      2.44 o 
  -2  -8  10        8.84       10.61      1.46 o 
  -1  -8  10        0.10        0.50      0.44 o 
   0  -8  10        6.58        5.04      1.04 o 
   1  -8  10      177.71      180.59      7.61 o 
   2  -8  10       15.49       14.35      1.94 o 
   3  -8  10        0.35        0.17      0.35 o 
  -2  -7  10       13.32       12.52      1.78 o 
  -1  -7  10        1.60        1.50      0.61 o 
   0  -7  10      121.90      128.22      4.19 o 
   1  -7  10      392.72      417.25     14.46 o 
   2  -7  10       84.31       80.89      1.55 o 
   3  -7  10        3.30        2.74      0.81 o 
  -3  -6  10        1.48        2.57      2.14 o 
  -2  -6  10       14.88       15.24      1.31 o 
  -1  -6  10        6.77        7.54      1.09 o 
   0  -6  10       13.72       13.48      0.92 o 
   1  -6  10       19.33       17.99      0.79 o 
   2  -6  10      105.97      109.67      2.38 o 
   3  -6  10        5.58        6.69      0.90 o 
   4  -6  10      133.13      135.91      6.69 o 
  -3  -5  10        0.39        0.48      0.69 o 
  -2  -5  10        4.07        1.48      1.18 o 
  -1  -5  10        4.76        4.74      1.90 o 
   0  -5  10        2.35        2.16      0.47 o 
   1  -5  10        0.31        0.57      0.26 o 
   2  -5  10       71.25       75.75      1.37 o 
   3  -5  10        2.48        1.96      0.49 o 
   4  -5  10       60.01       55.38      2.77 o 
  -4  -4  10       25.62       26.80      2.54 o 
  -3  -4  10        9.98        8.27      3.89 o 
  -2  -4  10        9.09        5.95      2.08 o 
  -1  -4  10       93.83      101.61      3.08 o 
   0  -4  10       35.30       36.78      0.86 o 
   1  -4  10       14.46       17.04      1.03 o 
   2  -4  10      103.53      107.46      1.60 o 
   3  -4  10        1.06        1.18      0.35 o 
   4  -4  10       64.25       71.09      5.82 o 
  -4  -3  10        3.63        1.84      1.69 o 
  -3  -3  10       64.37       66.63      4.38 o 
  -2  -3  10       23.05       22.42      1.60 o 
  -1  -3  10       68.13       62.85      1.22 o 
   0  -3  10        3.22        2.99      0.49 o 
   1  -3  10      144.68      160.05      2.12 o 
   2  -3  10      109.40      111.83      1.92 o 
   3  -3  10       25.58       24.88      0.93 o 
   4  -3  10        0.01        0.18      0.45 o 
  -4  -2  10       44.44       53.57      3.47 o 
  -3  -2  10      108.29      108.01      3.65 o 
  -2  -2  10       18.01       17.46      1.29 o 
  -1  -2  10       24.67       23.78      1.71 o 
   0  -2  10       94.26       96.78      2.38 o 
   1  -2  10       79.77       85.80      6.70 o 
   2  -2  10       53.62       46.54      0.97 o 
   3  -2  10       17.89       19.71      0.78 o 
   4  -2  10        0.01        1.42      0.97 o 
  -4  -1  10        0.39        0.54      0.72 o 
  -3  -1  10       71.62       75.84      1.68 o 
  -2  -1  10      345.96      359.93      3.37 o 
  -1  -1  10       44.78       40.67      1.27 o 
   0  -1  10        7.40        7.50      0.67 o 
   1  -1  10        0.80        0.39      0.51 o 
   2  -1  10        0.50        1.16      0.34 o 
   3  -1  10        4.40        3.28      0.36 o 
   4  -1  10      394.26      339.00     17.05 o 
  -4   0  10       20.00       19.02      1.43 o 
  -3   0  10        0.48        0.74      0.35 o 
  -2   0  10      866.75      903.02      6.64 o 
  -1   0  10       46.04       42.17      1.40 o 
   0   0  10       45.97       47.08      1.44 o 
   1   0  10       18.97       17.17      1.75 o 
   2   0  10       20.13       26.16      1.75 o 
   4   0  10       61.57       68.72      4.32 o 
  -5   1  10       40.73       38.95      2.25 o 
  -4   1  10       74.23       79.12      1.61 o 
  -3   1  10        0.85        0.45      0.34 o 
  -2   1  10       66.04       70.57      1.24 o 
  -1   1  10      255.65      265.82      8.60 o 
   0   1  10      151.28      139.58      4.38 o 
   1   1  10      228.53      231.77      6.88 o 
   2   1  10        0.00        1.01      0.29 o 
   3   1  10       11.49       11.14      1.15 o 
   4   1  10       17.40       18.35      1.72 o 
  -5   2  10      122.17      127.67      6.54 o 
  -4   2  10        4.19        4.85      0.64 o 
  -3   2  10        0.09        0.13      0.30 o 
  -2   2  10       15.93       15.01      1.04 o 
  -1   2  10      100.96      104.27      2.53 o 
   0   2  10      268.26      231.80      6.79 o 
   1   2  10      229.44      246.32      4.19 o 
   2   2  10        8.38        6.73      0.91 o 
   3   2  10        4.56        5.61      1.03 o 
   4   2  10        0.80        1.36      1.03 o 
  -4   3  10        9.68       11.58      0.85 o 
  -3   3  10       44.08       48.33      1.19 o 
  -2   3  10       18.84       11.95      0.99 o 
  -1   3  10       39.62       38.66      1.13 o 
   0   3  10      217.30      197.97      3.59 o 
   1   3  10        3.76        3.44      0.72 o 
   2   3  10        0.20        0.63      0.72 o 
   3   3  10      113.42      120.81      3.71 o 
   4   3  10       12.43       12.77      2.35 o 
  -4   4  10       46.85       48.66      1.79 o 
  -3   4  10       14.00       12.92      0.77 o 
  -2   4  10      138.39      111.86      2.11 o 
  -1   4  10       50.87       47.15      1.42 o 
   0   4  10        7.65        7.42      0.85 o 
   1   4  10       15.04       15.36      1.30 o 
   2   4  10       16.40       18.83      1.48 o 
   3   4  10       26.54       23.96      2.05 o 
  -4   5  10        7.87        7.76      1.37 o 
  -3   5  10        3.92        4.61      0.71 o 
  -2   5  10       19.95       19.46      1.24 o 
  -1   5  10       39.95       37.23      1.54 o 
   0   5  10        8.81        8.58      0.60 o 
   1   5  10      168.53      178.93      3.80 o 
   2   5  10        0.37        0.39      0.69 o 
   3   5  10        7.23        8.84      1.69 o 
  -4   6  10        0.51        0.31      0.44 o 
  -3   6  10        4.27        4.61      1.09 o 
  -2   6  10        1.83        2.17      0.65 o 
  -1   6  10        3.43        2.48      0.60 o 
   0   6  10       60.56       56.88      1.86 o 
   1   6  10      155.78      149.87      3.92 o 
   2   6  10       44.78       48.04      3.23 o 
  -3   7  10        0.59        0.51      0.50 o 
  -2   7  10       15.16       12.01      1.92 o 
  -1   7  10       38.77       38.99      1.45 o 
   0   7  10       38.43       34.40      1.81 o 
   1   7  10       26.10       28.40      2.23 o 
   2   7  10       57.48       67.15      5.13 o 
  -2   8  10      157.20      168.32      8.12 o 
  -1   8  10        2.51        1.80      0.79 o 
   0   8  10       10.50       10.92      1.87 o 
   1   8  10        1.43        0.91      0.69 o 
  -1  -8  11        1.47        2.42      1.29 o 
   0  -8  11        0.01        0.17      0.41 o 
   1  -8  11       17.89       19.42      2.18 o 
   2  -8  11      140.09      131.11      6.46 o 
  -2  -7  11       29.63       25.72      2.03 o 
  -1  -7  11        0.18        0.14      0.47 o 
   0  -7  11        6.65        6.39      1.09 o 
   1  -7  11       34.27       38.16      1.63 o 
   2  -7  11      317.23      313.79     11.07 o 
   3  -7  11        1.13        0.94      0.81 o 
  -3  -6  11        7.10        7.12      2.72 o 
  -2  -6  11       49.87       54.86      2.49 o 
  -1  -6  11        1.43        0.87      0.43 o 
   0  -6  11       28.04       29.08      1.20 o 
   1  -6  11        0.34        0.51      0.35 o 
   2  -6  11       10.92       11.56      0.96 o 
   3  -6  11        5.03        3.81      1.02 o 
  -2  -5  11       16.19       14.27      1.81 o 
  -1  -5  11      216.60      195.08      4.86 o 
   0  -5  11       20.34       21.24      1.30 o 
   1  -5  11       26.20       26.06      0.94 o 
   2  -5  11        1.77        1.93      0.51 o 
   3  -5  11        5.92        4.95      1.10 o 
   4  -5  11       53.58       50.40      2.81 o 
  -3  -4  11       24.18       22.27      2.44 o 
  -2  -4  11        0.72        1.36      0.91 o 
  -1  -4  11      248.44      247.65      5.01 o 
   0  -4  11       50.88       50.10      1.06 o 
   1  -4  11       18.77       17.84      0.83 o 
   2  -4  11       14.13       15.92      1.08 o 
   3  -4  11        7.50        7.66      0.90 o 
   4  -4  11       27.75       32.41      4.83 o 
  -4  -3  11        3.17        5.10      2.57 o 
  -3  -3  11        2.69        3.29      2.11 o 
  -2  -3  11       90.65       87.67      3.17 o 
  -1  -3  11        0.01        0.30      0.33 o 
   0  -3  11        6.67        6.66      0.76 o 
   1  -3  11      179.38      197.39      2.21 o 
   2  -3  11       21.46       19.63      0.96 o 
   3  -3  11        2.79        2.13      0.44 o 
   4  -3  11       19.21       20.91      3.35 o 
  -4  -2  11       93.52      113.05      8.00 o 
  -3  -2  11       52.97       51.00      2.32 o 
  -2  -2  11       11.12       11.28      0.79 o 
  -1  -2  11       55.99       56.53      3.89 o 
   0  -2  11      127.03      130.25      2.01 o 
   1  -2  11       18.28       17.40      1.06 o 
   2  -2  11        4.58        2.36      0.37 o 
   3  -2  11        0.35        0.55      0.31 o 
   4  -2  11      599.80      600.23    314.25 o 
  -4  -1  11        9.48        8.18      1.75 o 
  -3  -1  11       16.83       18.02      0.94 o 
  -2  -1  11      162.58      177.63      2.55 o 
  -1  -1  11       19.32       18.65      1.35 o 
   0  -1  11       14.78       15.45      1.18 o 
   1  -1  11       41.56       38.22      1.16 o 
   2  -1  11       18.74       20.48      0.84 o 
   3  -1  11       32.08       32.65      1.20 o 
   4  -1  11      351.82      335.95     16.96 o 
  -4   0  11        0.98        1.39      0.61 o 
  -3   0  11       39.67       39.69      1.24 o 
  -2   0  11       53.10       56.44      1.41 o 
  -1   0  11      186.11      191.59      3.33 o 
   0   0  11        7.83        7.33      0.76 o 
   1   0  11        0.35        0.53      0.40 o 
   2   0  11       56.93       45.77      1.43 o 
   3   0  11        7.74        6.46      1.12 o 
   4   0  11        0.03        0.51      0.91 o 
  -4   1  11       63.76       71.04      3.00 o 
  -3   1  11       50.98       50.93      1.17 o 
  -2   1  11       10.23       12.35      0.86 o 
  -1   1  11      176.13      162.93      2.34 o 
   0   1  11        1.30        1.03      0.48 o 
   1   1  11      406.97      419.36      5.73 o 
   2   1  11        7.58        8.84      1.06 o 
   3   1  11       14.10       12.74      1.69 o 
   4   1  11        0.88        1.75      1.24 o 
  -4   2  11      151.88      168.04      5.05 o 
  -3   2  11        8.71        8.04      0.62 o 
  -2   2  11       13.94       14.87      0.81 o 
  -1   2  11       67.25       70.41      2.23 o 
   0   2  11       72.27       61.69      2.02 o 
   1   2  11        2.55        1.75      0.78 o 
   2   2  11       13.60       17.05      1.45 o 
   3   2  11        0.65        0.66      0.85 o 
   4   2  11       15.39       13.01      2.32 o 
  -4   3  11        3.61        3.00      0.79 o 
  -3   3  11        0.00        0.57      0.41 o 
  -2   3  11       71.85       62.60      1.42 o 
  -1   3  11      117.96      112.31      2.61 o 
   0   3  11        7.00        5.37      0.88 o 
   1   3  11        5.32        4.50      0.81 o 
   2   3  11        6.41        5.49      0.91 o 
   3   3  11        0.77        1.54      0.91 o 
  -4   4  11       17.31       16.55      1.76 o 
  -3   4  11       22.88       21.16      1.31 o 
  -2   4  11       45.36       33.35      1.24 o 
  -1   4  11       71.03       70.90      1.67 o 
   0   4  11       81.27       73.52      2.38 o 
   1   4  11       65.70       60.21      2.26 o 
   2   4  11       25.44       27.64      1.75 o 
   3   4  11        7.61        6.07      1.36 o 
  -4   5  11       12.06        9.47      1.44 o 
  -3   5  11       21.14       22.78      1.12 o 
  -2   5  11       22.73       21.44      1.78 o 
  -1   5  11        3.55        3.32      0.63 o 
   0   5  11        4.18        3.42      0.41 o 
   1   5  11      162.38      155.72      3.95 o 
   2   5  11       30.69       27.76      2.32 o 
  -3   6  11        1.61        0.96      0.61 o 
  -2   6  11       10.12       10.63      1.01 o 
  -1   6  11        0.35        0.55      0.33 o 
   0   6  11        5.76        4.71      0.88 o 
   1   6  11      371.69      390.03     19.44 o 
   2   6  11       51.42       64.37      4.95 o 
  -3   7  11       33.29       35.92      2.21 o 
  -2   7  11       59.48       61.55      2.74 o 
  -1   7  11       48.80       46.52      3.02 o 
   0   7  11        2.38        2.84      1.69 o 
   1   7  11        4.80        5.58      1.24 o 
  -1   8  11        0.28        0.78      0.78 o 
   0   8  11        9.40        9.14      1.72 o 
   0  -8  12       26.33       30.88      1.97 o 
   1  -8  12       60.29       60.91      3.31 o 
  -1  -7  12        4.73        3.46      0.92 o 
   0  -7  12        3.64        3.08      0.93 o 
   1  -7  12        0.01        0.46      0.39 o 
   2  -7  12      177.69      159.04      7.72 o 
  -2  -6  12       21.73       27.31      2.07 o 
  -1  -6  12       21.24       19.93      1.60 o 
   0  -6  12       13.37       12.70      1.12 o 
   1  -6  12        6.94        6.85      0.92 o 
   2  -6  12       23.93       24.03      1.25 o 
   3  -6  12       12.68       14.18      1.66 o 
  -3  -5  12        8.07        6.22      4.29 o 
  -2  -5  12      152.18      155.87      8.36 o 
  -1  -5  12      119.64      106.32      3.98 o 
   0  -5  12       27.32       29.52      1.22 o 
   1  -5  12      103.87      104.21      1.78 o 
   2  -5  12        0.13        0.32      0.32 o 
   3  -5  12        3.31        4.37      1.06 o 
  -2  -4  12        0.03        0.36      0.45 o 
  -1  -4  12       83.77       79.04      2.72 o 
   0  -4  12        9.51        9.29      0.60 o 
   1  -4  12       16.08       14.44      0.65 o 
   2  -4  12        0.06        0.38      0.28 o 
   3  -4  12       70.07       77.12      3.20 o 
  -3  -3  12        4.96        5.34      3.86 o 
  -2  -3  12        0.68        0.72      0.42 o 
  -1  -3  12        0.02       -0.05      0.24 o 
   0  -3  12        4.15        4.13      0.62 o 
   1  -3  12        8.04        5.95      0.60 o 
   2  -3  12      122.47      133.14      2.67 o 
   3  -3  12        0.46        1.23      0.41 o 
   4  -3  12        6.54       10.05      4.74 o 
  -4  -2  12        9.73       13.61      2.50 o 
  -3  -2  12       18.35       21.94      2.66 o 
  -2  -2  12       22.26       20.07      1.75 o 
  -1  -2  12        4.55        4.47      0.56 o 
   0  -2  12      111.43      115.61      5.36 o 
   1  -2  12       38.86       36.17      1.22 o 
   2  -2  12        0.03        0.42      0.36 o 
   3  -2  12       24.82       26.98      1.47 o 
   4  -2  12       25.68       19.92      3.32 o 
  -4  -1  12        0.01        0.24      0.51 o 
  -3  -1  12        5.07        5.80      0.85 o 
  -2  -1  12        9.99        9.64      0.67 o 
  -1  -1  12     1119.90     1162.19     22.77 o 
   0  -1  12        0.42        0.35      0.43 o 
   1  -1  12       13.97       18.23      0.99 o 
   2  -1  12        1.43        1.66      0.33 o 
   3  -1  12       15.09       11.77      1.06 o 
   4  -1  12       25.70       17.78      2.96 o 
  -4   0  12        0.35        0.51      0.75 o 
  -3   0  12       51.80       54.11      1.75 o 
  -2   0  12      142.22      156.08      2.41 o 
  -1   0  12      582.86      568.68     16.13 o 
   0   0  12        0.06        0.38      0.39 o 
   1   0  12       33.67       34.86      1.49 o 
   2   0  12        1.87        2.41      0.42 o 
   3   0  12       20.64       20.58      1.93 o 
   4   0  12       10.47       10.32      1.99 o 
  -4   1  12       10.20        8.46      1.14 o 
  -3   1  12       63.99       68.30      1.87 o 
  -2   1  12        1.19        0.77      0.49 o 
  -1   1  12      223.97      217.71      3.03 o 
   0   1  12        5.31        5.83      1.19 o 
   1   1  12        0.02        0.39      0.78 o 
   3   1  12        2.40        1.60      0.88 o 
  -4   2  12      113.77      133.83      6.56 o 
  -3   2  12        3.31        3.63      0.57 o 
  -2   2  12        1.99        2.94      0.43 o 
  -1   2  12        3.27        2.45      0.49 o 
   0   2  12       58.07       58.18      2.14 o 
   1   2  12       57.53       60.00      2.32 o 
   2   2  12       57.36       59.03      2.54 o 
   3   2  12       14.49       16.06      8.54 o 
  -4   3  12      116.04      131.86      5.33 o 
  -3   3  12       50.56       49.34      1.29 o 
  -2   3  12        4.22        5.35      0.65 o 
  -1   3  12      101.50       97.09      2.72 o 
   0   3  12        1.34        1.69      0.63 o 
   1   3  12       52.37       56.34      2.35 o 
   2   3  12        2.30        1.57      0.66 o 
   3   3  12        2.88        4.41      1.18 o 
  -4   4  12        1.44        1.92      1.05 o 
  -3   4  12        3.93        2.51      0.60 o 
  -2   4  12      100.03       92.81      1.80 o 
  -1   4  12       42.39       37.04      1.23 o 
   0   4  12        2.10        2.11      0.63 o 
   1   4  12       43.20       42.10      2.02 o 
   2   4  12       64.86       65.40      4.01 o 
  -3   5  12       10.64        9.48      1.23 o 
  -2   5  12        1.04        1.38      0.69 o 
  -1   5  12        6.61        9.30      1.12 o 
   0   5  12        0.02        0.27      0.57 o 
   1   5  12      606.70      582.21    304.84 o 
   2   5  12        2.15        1.42      1.06 o 
  -3   6  12       25.99       26.02      1.62 o 
  -2   6  12        9.16       10.16      1.64 o 
  -1   6  12       12.29       12.57      1.74 o 
   0   6  12       12.91       13.76      2.66 o 
   1   6  12       81.30       77.50      5.70 o 
  -2   7  12       16.47       17.30      2.29 o 
  -1   7  12        0.58        0.55      0.48 o 
   0   7  12        0.59        0.48      0.66 o 
   0  -7  13        1.51        2.52      1.24 o 
   1  -7  13        5.43        3.62      1.54 o 
  -1  -6  13       42.19       43.21      2.52 o 
   0  -6  13        2.40        1.53      0.61 o 
   1  -6  13        9.53        9.17      1.68 o 
   2  -6  13       29.42       30.59      1.90 o 
  -2  -5  13        8.92        9.23      1.78 o 
  -1  -5  13       11.04        7.24      4.38 o 
   0  -5  13       57.96       57.55      1.70 o 
   1  -5  13        1.57        1.22      0.51 o 
   2  -5  13       11.02       11.80      1.56 o 
   3  -5  13        0.55        0.35      0.34 o 
  -3  -4  13       15.11       13.88      3.98 o 
  -2  -4  13       45.67       45.72      3.20 o 
  -1  -4  13       20.63       19.40      5.22 o 
   0  -4  13       10.05       10.80      0.89 o 
   1  -4  13       19.93       18.82      1.19 o 
   2  -4  13       36.93       39.07      1.53 o 
   3  -4  13       49.02       61.62      3.29 o 
  -2  -3  13        7.31        5.98      3.95 o 
  -1  -3  13        6.63        5.13      3.17 o 
   0  -3  13        0.00        0.39      0.25 o 
   1  -3  13       28.15       26.54      0.96 o 
   2  -3  13       53.69       50.33      1.31 o 
   3  -3  13       22.85       20.89      2.35 o 
  -3  -2  13       17.68       20.82      2.60 o 
  -2  -2  13        7.95        8.36      3.05 o 
  -1  -2  13       70.38       66.85      3.86 o 
   0  -2  13       11.78       10.22      0.89 o 
   1  -2  13       61.51       57.43      2.04 o 
   2  -2  13        5.28        5.05      0.53 o 
   3  -2  13       19.91       26.79      1.98 o 
  -3  -1  13        0.02        0.21      0.39 o 
  -2  -1  13      173.20      164.13      8.37 o 
  -1  -1  13      398.06      425.28      4.21 o 
   0  -1  13        2.76        3.12      0.54 o 
   1  -1  13        0.90        0.43      0.43 o 
   2  -1  13       48.79       49.57      1.75 o 
   3  -1  13       11.51       10.25      1.47 o 
  -3   0  13        1.78        1.60      0.67 o 
  -2   0  13        7.69        7.08      0.89 o 
  -1   0  13       31.92       33.62      2.55 o 
   0   0  13       92.38       94.22      1.98 o 
   1   0  13        1.61        2.27      0.54 o 
   2   0  13      131.96      137.10      3.35 o 
   3   0  13        4.14        2.78      0.92 o 
  -3   1  13        3.71        3.81      0.96 o 
  -2   1  13       35.49       34.33      1.28 o 
  -1   1  13       44.17       40.18      1.31 o 
   0   1  13       66.05       70.04      1.78 o 
   1   1  13       16.21       15.87      1.33 o 
   2   1  13      159.92      156.30      4.23 o 
   3   1  13        4.14        4.80      1.21 o 
  -3   2  13        4.39        2.77      0.89 o 
  -2   2  13       58.43       57.38      2.13 o 
  -1   2  13       37.20       37.94      1.29 o 
   0   2  13       13.52       12.40      1.21 o 
   2   2  13       19.54       21.73      1.96 o 
   3   2  13       32.58       38.75      3.47 o 
  -3   3  13       11.82       14.62      1.71 o 
  -2   3  13        0.15        0.50      0.39 o 
  -1   3  13        4.32        2.69      0.75 o 
   1   3  13        0.64        0.48      0.66 o 
   2   3  13        2.77        3.38      1.03 o 
  -3   4  13        0.44        0.50      0.34 o 
  -2   4  13       18.74       19.59      1.09 o 
  -1   4  13       40.11       32.71      1.84 o 
   0   4  13        1.02        1.03      0.60 o 
   1   4  13       47.53       53.36      3.44 o 
   2   4  13        2.34        4.38      1.21 o 
  -3   5  13       86.21       83.77      3.55 o 
  -2   5  13        0.06        0.54      0.78 o 
  -1   5  13        1.64        0.94      0.57 o 
   0   5  13        2.23        2.96      0.94 o 
   1   5  13        2.18        1.84      1.24 o 
  -2   6  13        0.14        0.55      0.51 o 
  -1   6  13        7.40        8.55      1.21 o 
   0  -6  14       33.51       31.10      2.50 o 
   1  -6  14       43.73       46.01      2.97 o 
  -1  -5  14       29.28       30.98      1.98 o 
   0  -5  14      171.83      162.86      6.18 o 
   1  -5  14        0.48        0.37      0.43 o 
   2  -5  14        0.37        0.67      0.36 o 
  -2  -4  14       18.26       14.97      2.60 o 
  -1  -4  14       24.83       29.76      2.38 o 
   0  -4  14      173.25      180.71      7.30 o 
   1  -4  14        0.05        0.21      0.29 o 
   2  -4  14       42.68       43.29      1.98 o 
  -2  -3  14        2.58        2.11      1.33 o 
  -1  -3  14       42.81       44.21      3.08 o 
   0  -3  14       28.33       27.12      1.13 o 
   1  -3  14        0.30        0.43      0.27 o 
   2  -3  14       47.89       44.30      1.69 o 
  -3  -2  14       74.44       81.69      6.13 o 
  -2  -2  14        8.09        7.97      2.47 o 
  -1  -2  14        2.50        1.94      0.46 o 
   0  -2  14        6.05        7.17      0.83 o 
   1  -2  14        2.29        2.84      0.42 o 
   2  -2  14        1.41        1.45      0.46 o 
   3  -2  14       28.19       30.10      1.89 o 
  -3  -1  14       26.36       31.51      2.87 o 
  -1  -1  14        6.50        6.87      0.98 o 
   0  -1  14      436.25      456.10      7.56 o 
   1  -1  14        0.04        0.92      0.41 o 
   2  -1  14        1.53        1.41      0.44 o 
   3  -1  14        2.75        3.61      1.04 o 
  -3   0  14        0.25        0.83      0.61 o 
  -2   0  14        7.83        7.76      2.38 o 
  -1   0  14        3.71        4.41      0.70 o 
   0   0  14        7.95        6.42      0.75 o 
   1   0  14       16.33       17.35      1.42 o 
   2   0  14        1.96        1.86      0.66 o 
   3   0  14       13.71       12.37      1.55 o 
  -3   1  14       43.39       45.63      2.81 o 
  -2   1  14        3.63        3.23      0.67 o 
  -1   1  14       13.30       12.49      1.07 o 
   0   1  14        3.39        4.19      0.66 o 
   1   1  14        5.06        5.18      1.21 o 
   2   1  14       91.13       94.88      5.43 o 
  -3   2  14      279.05      321.77     15.11 o 
  -2   2  14        0.00        0.17      0.40 o 
  -1   2  14       17.50       19.14      1.46 o 
   0   2  14       18.83       20.15      1.60 o 
   1   2  14       61.64       67.06      4.04 o 
   2   2  14        1.68        1.33      1.09 o 
  -3   3  14        0.33        0.91      0.67 o 
  -2   3  14       27.04       29.35      1.60 o 
  -1   3  14       73.16       69.11      2.94 o 
   0   3  14       32.86       34.37      2.50 o 
   1   3  14        0.20        0.42      0.81 o 
   2   3  14       39.25       35.64      3.17 o 
  -2   4  14        1.89        1.16      0.54 o 
  -1   4  14       35.16       29.70      2.23 o 
   0   4  14        8.34        7.82      1.66 o 
   1   4  14       44.21       47.71      3.83 o 
  -2   5  14        6.80        7.79      0.93 o 
  -1   5  14        3.23        3.02      1.81 o 
   0   5  14        4.73        4.13      1.24 o 
   0  -5  15       23.86       21.75      2.43 o 
  -1  -4  15        0.44        0.45      0.51 o 
   0  -4  15        0.89        0.94      0.56 o 
   1  -4  15        2.21        1.73      0.75 o 
  -2  -3  15       15.66       16.12      2.75 o 
  -1  -3  15        6.11        5.34      3.41 o 
   0  -3  15        0.00        0.34      0.28 o 
   1  -3  15        8.16        9.44      1.04 o 
   2  -3  15       14.78       13.16      1.27 o 
  -2  -2  15       78.49       84.89      6.34 o 
  -1  -2  15       23.54       24.63      2.11 o 
   0  -2  15      101.60      101.07      3.99 o 
   1  -2  15      106.25      107.77      3.47 o 
   2  -2  15       27.56       27.72      1.43 o 
  -2  -1  15       20.23       17.75      3.98 o 
  -1  -1  15        0.03        0.26      0.37 o 
   0  -1  15      463.48      472.91     23.29 o 
   1  -1  15        1.34        1.42      0.45 o 
   2  -1  15       11.96       11.05      1.43 o 
  -2   0  15        2.05        1.58      0.80 o 
  -1   0  15        5.17        4.43      0.83 o 
   0   0  15      164.49      172.56      6.42 o 
   1   0  15        0.43        0.68      0.52 o 
   2   0  15       54.24       60.88      3.37 o 
  -2   1  15       79.70       79.11      4.07 o 
  -1   1  15       45.95       44.60      2.12 o 
   0   1  15        9.00        8.59      1.31 o 
   1   1  15        2.75        2.09      0.79 o 
   2   1  15        9.18       12.62      1.60 o 
  -2   2  15        2.29        2.13      0.97 o 
  -1   2  15        4.86        3.87      0.78 o 
   0   2  15       38.48       43.58      2.16 o 
   1   2  15       35.94       37.78      3.23 o 
  -2   3  15        0.92        1.15      0.65 o 
  -1   3  15        4.46        3.56      1.00 o 
   0   3  15       94.03      100.65      7.18 o 
   1   3  15        9.40       11.17      1.99 o 
  -1   4  15       14.59       12.36      1.53 o 
   0   4  15       52.63       55.41      4.38 o 
   0  -3  16       24.22       25.33      2.05 o 
  -1  -2  16        4.07        3.74      2.75 o 
   0  -2  16       86.07       85.42      4.39 o 
   1  -2  16       19.54       19.66      1.83 o 
  -1  -1  16       55.42       56.78      3.95 o 
   0  -1  16      183.02      185.58      8.99 o 
   1  -1  16       71.52       66.55      2.90 o 
  -1   0  16        1.42        1.41      0.76 o 
   0   0  16        3.72        3.42      1.02 o 
   1   0  16        3.67        4.26      0.62 o 
  -1   1  16       21.19       22.90      2.56 o 
   0   1  16        0.06        0.55      0.57 o 
                                                 
